# Supplementary material for: Structural pharmacogenomics of drug-associated SNPs in oral squamous cell carcinoma
Source: Front Genet. 2026 Feb 12;17:1666142. doi: 10.3389/fgene.2026.1666142 (PMC12935321; doi:10.3389/fgene.2026.1666142)
Supplement: Supplementary file 1 [file Table1.xlsx]

## Sheet: Supplementary Information.dlg
AutoDock 4.2 Release 4.2.6
(C) 1989-2012 The Scripps Research Institute
AutoDock comes with ABSOLUTELY NO WARRANTY.
AutoDock is free software, and you are welcome
to redistribute it under certain conditions;
for details type 'autodock4 -C'
main.cc $Revision: 1.213 $
Compiled on Jul 18 2014 at 15:34:58
This file was created at:			4:54 04" p.m., 03/11/2025
on host:		STARK
Current Working Directory = "C:\Users\Ananth\Desktop\DOCK"
________________________________________________________________
SETTING UP DEFAULT PARAMETER LIBRARY
________________________________________________________________
Random number generator was seeded with values 20560, 1741692244.
Docking parameter file (DPF) used for this docking:		dock.dpf
DPF> autodock_parameter_version 4.2 # used by autodock to validate parameter set
	Autodock parameter version 4.2.
DPF> parameter_file AD4.1_bound.dat # parameter library filename
Using read_parameter_library() to try to open and read "AD4.1_bound.dat".
DPF> intelec # calculate internal electrostatics
Electrostatic energies will be calculated for all non-bonds between moving atoms.
DPF> seed pid time # seeds for random generator
Random number generator was seeded with values 20560, 1741692244.
DPF> ligand_types A C F OA N HD # atoms types in ligand
DPF> fld FLT3.maps.fld # grid_data_file
Opening Grid Map Dimensions file:		FLT3.maps.fld
Grid Point Spacing =				0.375 Angstroms
Even Number of User-specified Grid Points =	40 x-points
						40 y-points
						40 z-points
Coordinates of Central Grid Point of Maps =	(-22.653, -6.963, -32.289)
Macromolecule file used to create Grid Maps =	FLT3.pdbqt
Grid Parameter file used to create Grid Maps =	grid.gpf
Minimum coordinates in grid = (-30.153, -14.463, -39.789)
Maximum coordinates in grid = (-15.153, 0.537, -24.789)
DPF> map FLT3.A.map # atom-specific affinity map
DPF> map FLT3.C.map # atom-specific affinity map
DPF> map FLT3.F.map # atom-specific affinity map
DPF> map FLT3.OA.map # atom-specific affinity map
DPF> map FLT3.N.map # atom-specific affinity map
DPF> map FLT3.HD.map # atom-specific affinity map
DPF> elecmap FLT3.e.map # electrostatics map
DPF> desolvmap FLT3.d.map # desolvation map
DPF> move sunitinib.pdbqt # small molecule
1,4-interactions will be _ignored_ in the non-bonded internal energy calculation.
Ligand PDBQT file = "sunitinib.pdbqt"
INPUT LIGAND PDBQT FILE:
________________________
INPUT-LIGAND-PDBQT: REMARK 7 active torsions:
INPUT-LIGAND-PDBQT: REMARK status: ('A' for Active; 'I' for Inactive)
INPUT-LIGAND-PDBQT: REMARK 1 A between atoms: C_2 and C_22
INPUT-LIGAND-PDBQT: REMARK 2 A between atoms: C_4 and C_9
INPUT-LIGAND-PDBQT: REMARK I between atoms: C_22 and N_24
INPUT-LIGAND-PDBQT: REMARK 3 A between atoms: N_24 and C_26
INPUT-LIGAND-PDBQT: REMARK 4 A between atoms: C_26 and C_27
INPUT-LIGAND-PDBQT: REMARK 5 A between atoms: C_27 and N_28
INPUT-LIGAND-PDBQT: REMARK 6 A between atoms: N_28 and C_32
INPUT-LIGAND-PDBQT: REMARK 7 A between atoms: N_28 and C_30
INPUT-LIGAND-PDBQT: ROOT
INPUT-LIGAND-PDBQT: HETATM 1 N UNK 0 0.675 1.783 0.951 0.00 0.00 -0.359 N
INPUT-LIGAND-PDBQT: HETATM 2 C UNK 0 -1.188 0.925 0.098 0.00 0.00 0.062 A
INPUT-LIGAND-PDBQT: HETATM 3 C UNK 0 -0.186 -0.076 0.094 0.00 0.00 -0.018 A
INPUT-LIGAND-PDBQT: HETATM 4 C UNK 0 0.928 0.491 0.622 0.00 0.00 0.040 A
INPUT-LIGAND-PDBQT: HETATM 5 C UNK 0 -0.628 2.065 0.633 0.00 0.00 0.022 A
INPUT-LIGAND-PDBQT: HETATM 6 C UNK 0 -0.337 -1.464 -0.392 0.00 0.00 0.052 C
INPUT-LIGAND-PDBQT: HETATM 7 C UNK 0 -1.196 3.405 0.879 0.00 0.00 0.069 C
INPUT-LIGAND-PDBQT: HETATM 8 HN UNK 0 1.330 2.435 1.362 0.00 0.00 0.166 HD
INPUT-LIGAND-PDBQT: ENDROOT
INPUT-LIGAND-PDBQT: BRANCH 4 9
INPUT-LIGAND-PDBQT: HETATM 9 C UNK 0 2.252 0.005 0.881 0.00 0.00 0.048 C
INPUT-LIGAND-PDBQT: HETATM 10 C UNK 0 3.274 0.094 0.028 0.00 0.00 0.047 A
INPUT-LIGAND-PDBQT: HETATM 11 C UNK 0 3.162 0.724 -1.329 0.00 0.00 0.257 A
INPUT-LIGAND-PDBQT: HETATM 12 C UNK 0 4.647 -0.370 0.203 0.00 0.00 0.009 A
INPUT-LIGAND-PDBQT: HETATM 13 O UNK 0 2.166 1.221 -1.822 0.00 0.00 -0.267 OA
INPUT-LIGAND-PDBQT: HETATM 14 N UNK 0 4.445 0.602 -1.871 0.00 0.00 -0.322 N
INPUT-LIGAND-PDBQT: HETATM 15 HN UNK 0 4.726 0.928 -2.789 0.00 0.00 0.169 HD
INPUT-LIGAND-PDBQT: HETATM 16 C UNK 0 5.314 -0.036 -0.979 0.00 0.00 0.046 A
INPUT-LIGAND-PDBQT: HETATM 17 C UNK 0 6.650 -0.323 -1.180 0.00 0.00 0.033 A
INPUT-LIGAND-PDBQT: HETATM 18 C UNK 0 7.328 -0.971 -0.146 0.00 0.00 0.044 A
INPUT-LIGAND-PDBQT: HETATM 19 C UNK 0 6.665 -1.312 1.049 0.00 0.00 0.117 A
INPUT-LIGAND-PDBQT: HETATM 20 C UNK 0 5.311 -1.011 1.232 0.00 0.00 0.057 A
INPUT-LIGAND-PDBQT: HETATM 21 F UNK 0 7.342 -1.933 2.024 0.00 0.00 -0.206 F
INPUT-LIGAND-PDBQT: ENDBRANCH 4 9
INPUT-LIGAND-PDBQT: BRANCH 2 22
INPUT-LIGAND-PDBQT: HETATM 22 C UNK 0 -2.545 0.820 -0.359 0.00 0.00 0.254 C
INPUT-LIGAND-PDBQT: HETATM 23 N UNK 0 -3.148 -0.444 -0.262 0.00 0.00 -0.355 N
INPUT-LIGAND-PDBQT: HETATM 24 HN UNK 0 -2.673 -1.195 0.225 0.00 0.00 0.162 HD
INPUT-LIGAND-PDBQT: HETATM 25 O UNK 0 -3.168 1.785 -0.848 0.00 0.00 -0.268 OA
INPUT-LIGAND-PDBQT: BRANCH 23 26
INPUT-LIGAND-PDBQT: HETATM 26 C UNK 0 -4.497 -0.718 -0.706 0.00 0.00 0.150 C
INPUT-LIGAND-PDBQT: BRANCH 26 27
INPUT-LIGAND-PDBQT: HETATM 27 C UNK 0 -5.503 -0.487 0.412 0.00 0.00 0.254 C
INPUT-LIGAND-PDBQT: BRANCH 27 28
INPUT-LIGAND-PDBQT: HETATM 28 N UNK 0 -6.856 -0.741 -0.064 0.00 0.00 -0.070 N
INPUT-LIGAND-PDBQT: HETATM 29 HN UNK 0 -7.049 -0.107 -0.840 1.00 0.00 0.279 HD
INPUT-LIGAND-PDBQT: BRANCH 28 30
INPUT-LIGAND-PDBQT: HETATM 30 C UNK 0 -6.984 -2.116 -0.549 0.00 0.00 0.230 C
INPUT-LIGAND-PDBQT: HETATM 31 C UNK 0 -8.372 -2.374 -1.111 0.00 0.00 0.034 C
INPUT-LIGAND-PDBQT: ENDBRANCH 28 30
INPUT-LIGAND-PDBQT: BRANCH 28 32
INPUT-LIGAND-PDBQT: HETATM 32 C UNK 0 -7.833 -0.484 0.996 0.00 0.00 0.230 C
INPUT-LIGAND-PDBQT: HETATM 33 C UNK 0 -7.719 0.939 1.515 0.00 0.00 0.034 C
INPUT-LIGAND-PDBQT: ENDBRANCH 28 32
INPUT-LIGAND-PDBQT: ENDBRANCH 27 28
INPUT-LIGAND-PDBQT: ENDBRANCH 26 27
INPUT-LIGAND-PDBQT: ENDBRANCH 23 26
INPUT-LIGAND-PDBQT: ENDBRANCH 2 22
INPUT-LIGAND-PDBQT: TORSDOF 7
________________________________________________________________________________
Total charge on ligand =	+1.000 e
REMARK 7 active torsions:
REMARK status: ('A' for Active; 'I' for Inactive)
REMARK 1 A between atoms: C_2 and C_22
REMARK 2 A between atoms: C_4 and C_9
REMARK I between atoms: C_22 and N_24
REMARK 3 A between atoms: N_24 and C_26
REMARK 4 A between atoms: C_26 and C_27
REMARK 5 A between atoms: C_27 and N_28
REMARK 6 A between atoms: N_28 and C_32
REMARK 7 A between atoms: N_28 and C_30
Number of Rotatable Bonds in Small Molecule =	7 torsions
Number of atoms in ligand: 33
Number of non-hydrogen atoms in ligand: 29
Number of vibrational degrees of freedom of ligand: 93
Number of torsional degrees of freedom = 7
Estimated loss of torsional free energy upon binding = +2.0881 kcal/mol
DPF> about -0.111 0.062 -0.062 # small molecule center
Small molecule center of rotation =	(-0.111, +0.062, -0.062)
DPF> tran0 random # initial coordinates/A or random
Initial translation =			(-21.237, -7.015, -35.494) Angstroms
DPF> quaternion0 random # initial orientation
Each run will begin with a new, random initial orientation.
Initial quaternion, (x,y,z,w) =	( -0.808, -0.239, -0.395, -0.366 ),
DPF> dihe0 random # initial dihedrals (relative) or random
DPF> torsdof 7 # torsional degrees of freedom
Number of torsional degrees of freedom = 7
Free energy coefficient for torsional degrees of freedom = 0.2983 as specified in parameter library "AD4.1_bound.dat".
Estimated loss of torsional free energy upon binding = +2.0881 kcal/mol
DPF> rmstol 2.0 # cluster_tolerance/A
Maximum RMS tolerance for conformational cluster analysis = 2.00 Angstroms
DPF> extnrg 1000.0 # external grid energy
External grid energy (beyond grid map walls) = 1000.00
DPF> e0max 0.0 10000 # max initial energy; max number of retries
Using user-specified maximum number of retries for simanneal initialization, 10000 retries.
If the simanneal initial energy is greater than e0max, 0.000,
then a new, random initial state will be created.
DPF> ga_pop_size 150 # number of individuals in population
A population of 150 individuals will be used
DPF> ga_num_evals 2500000 # maximum number of energy evaluations
There will be at most 2500000 function evaluations used.
DPF> ga_num_generations 27000 # maximum number of generations
The GA will run for at most 27000 generations.
DPF> ga_elitism 1 # number of top individuals to survive to next generation
The 1 best will be preserved each GA generation.
DPF> ga_mutation_rate 0.02 # rate of gene mutation
The mutation rate is 0.020000.
DPF> ga_crossover_rate 0.8 # rate of crossover
The crossover rate is 0.800000.
DPF> ga_window_size 10 #
The GA's selection window is 10 generations.
DPF> ga_cauchy_alpha 0.0 # Alpha parameter of Cauchy distribution
The alpha parameter (for the Cauchy distribution) is being set to 0.000000.
DPF> ga_cauchy_beta 1.0 # Beta parameter Cauchy distribution
The beta parameter (for the Cauchy distribution) is being set to 1.000000.
DPF> set_ga # set the above parameters for GA or LGA
DPF> sw_max_its 300 # iterations of Solis & Wets local search
Solis & Wets algorithms will perform at most 300 iterations.
DPF> sw_max_succ 4 # consecutive successes before changing rho
Solis & Wets algorithms expand rho every 4 in a row successes.
DPF> sw_max_fail 4 # consecutive failures before changing rho
Solis & Wets algorithms contract rho every 4 in a row failures.
DPF> sw_rho 1.0 # size of local search space to sample
rho is set to 1.000000.
DPF> sw_lb_rho 0.01 # lower bound on rho
rho will never get smaller than 0.010000.
DPF> ls_search_freq 0.06 # probability of performing local search on individual
Local search will be performed with frequency 0.060000.
DPF> set_psw1 # set the above pseudo-Solis & Wets parameters
Creating a new Local Search object using the pseudo-Solis-Wets algorithm (pSW1) with the current settings.
DPF> unbound_model bound # state of unbound ligand
DPF> ga_run 10 # do this many hybrid GA-LS runs
centering ligand on specified point: -0.111 0.062 -0.062
Furthest true ligand atom from "about" center is 8.676 Angstroms (maxrad).
Number of requested GA dockings = 10 runs
Unbound model to be used is 'same as bound' [AutoDock 4.2 default].
	BEGINNING GENETIC ALGORITHM DOCKING 1 of 10
Run: 1 Seed: 1778526001 1442817433 [ Run 1 of 10 GA/GALS ]
Beginning LAMARCKIAN GENETIC ALGORITHM (LGA), with a maximum of 2500000 energy evaluations.
Final-Value: -9.473
	FINAL GENETIC ALGORITHM DOCKED STATE
	_______________________________________________
Detailed state: trans -28.721 -8.076 -28.839 quatxyzw -0.742787 -0.506615 0.296439 -0.322075 center -0.111 0.062 -0.062 ntor 7 21.2017 -3.3500 19.5202 -167.5647 156.2410 -15.1616 -35.7810
State:	-28.721 -8.076 -28.839 -0.785 -0.535 0.313 -142.423 21.20 -3.35 19.52 -167.56 156.24 -15.16 -35.78
DOCKED: MODEL 1
DOCKED: USER Run = 1
DOCKED: USER DPF = dock.dpf
DOCKED: USER
DOCKED: USER Estimated Free Energy of Binding = -5.71 kcal/mol [=(1)+(2)+(3)-(4)]
DOCKED: USER Estimated Inhibition Constant, Ki = 65.55 uM (micromolar) [Temperature = 298.15 K]
DOCKED: USER
DOCKED: USER (1) Final Intermolecular Energy = -7.80 kcal/mol
DOCKED: USER vdW + Hbond + desolv Energy = -7.38 kcal/mol
DOCKED: USER Electrostatic Energy = -0.42 kcal/mol
DOCKED: USER (2) Final Total Internal Energy = -1.68 kcal/mol
DOCKED: USER (3) Torsional Free Energy = +2.09 kcal/mol
DOCKED: USER (4) Unbound System's Energy [=(2)] = -1.68 kcal/mol
DOCKED: USER
DOCKED: USER
DOCKED: USER NEWDPF move sunitinib.pdbqt
DOCKED: USER NEWDPF about -0.111000 0.062000 -0.062000
DOCKED: USER NEWDPF tran0 -28.721373 -8.076183 -28.839313
DOCKED: USER NEWDPF quaternion0 -0.742787 -0.506615 0.296439 -0.322075
DOCKED: USER NEWDPF axisangle0 -0.784595 -0.535130 0.313124 -142.423066
DOCKED: USER NEWDPF quat0 -0.784595 -0.535130 0.313124 -142.423066
DOCKED: USER NEWDPF dihe0 21.20 -3.35 19.52 -167.56 156.24 -15.16 -35.78
DOCKED: USER keepresnum = 1
DOCKED: USER
DOCKED: REMARK 7 active torsions:
DOCKED: REMARK status: ('A' for Active; 'I' for Inactive)
DOCKED: REMARK 1 A between atoms: C_2 and C_22
DOCKED: REMARK 2 A between atoms: C_4 and C_9
DOCKED: REMARK I between atoms: C_22 and N_24
DOCKED: REMARK 3 A between atoms: N_24 and C_26
DOCKED: REMARK 4 A between atoms: C_26 and C_27
DOCKED: REMARK 5 A between atoms: C_27 and N_28
DOCKED: REMARK 6 A between atoms: N_28 and C_32
DOCKED: REMARK 7 A between atoms: N_28 and C_30
DOCKED: USER x y z vdW Elec q Type
DOCKED: USER _______ _______ _______ _____ _____ ______ ____
DOCKED: ROOT
DOCKED: ATOM 1 N UNK 0 -28.287 -7.635 -30.894 -0.24 -0.00 -0.359 N
DOCKED: ATOM 2 C UNK 0 -28.694 -9.305 -29.487 -0.30 -0.00 +0.062 A
DOCKED: ATOM 3 C UNK 0 -28.942 -8.081 -28.819 -0.30 +0.00 -0.018 A
DOCKED: ATOM 4 C UNK 0 -28.682 -7.094 -29.714 -0.31 +0.00 +0.040 A
DOCKED: ATOM 5 C UNK 0 -28.290 -8.999 -30.769 -0.47 -0.00 +0.022 A
DOCKED: ATOM 6 C UNK 0 -29.396 -7.922 -27.422 -0.20 -0.01 +0.052 C
DOCKED: ATOM 7 C UNK 0 -27.903 -9.866 -31.900 -0.50 -0.01 +0.069 C
DOCKED: ATOM 8 HN UNK 0 -28.032 -7.125 -31.730 +0.08 +0.01 +0.166 HD
DOCKED: ENDROOT
DOCKED: BRANCH 4 9
DOCKED: ATOM 9 C UNK 0 -28.742 -5.663 -29.646 -0.42 +0.00 +0.048 C
DOCKED: ATOM 10 C UNK 0 -28.096 -4.917 -28.748 -0.30 -0.00 +0.047 A
DOCKED: ATOM 11 C UNK 0 -27.212 -5.494 -27.681 -0.05 -0.03 +0.257 A
DOCKED: ATOM 12 C UNK 0 -28.097 -3.465 -28.602 -0.35 -0.00 +0.009 A
DOCKED: ATOM 13 O UNK 0 -26.971 -6.672 -27.492 -0.19 +0.04 -0.267 OA
DOCKED: ATOM 14 N UNK 0 -26.749 -4.378 -26.978 -0.14 +0.04 -0.322 N
DOCKED: ATOM 15 HN UNK 0 -26.122 -4.406 -26.182 +0.04 -0.03 +0.169 HD
DOCKED: ATOM 16 C UNK 0 -27.264 -3.192 -27.513 -0.34 -0.00 +0.046 A
DOCKED: ATOM 17 C UNK 0 -27.021 -1.905 -27.073 -0.36 +0.00 +0.033 A
DOCKED: ATOM 18 C UNK 0 -27.646 -0.864 -27.762 -0.45 -0.00 +0.044 A
DOCKED: ATOM 19 C UNK 0 -28.487 -1.129 -28.860 -0.38 -0.00 +0.117 A
DOCKED: ATOM 20 C UNK 0 -28.719 -2.440 -29.290 -0.34 +0.00 +0.057 A
DOCKED: ATOM 21 F UNK 0 -29.073 -0.109 -29.502 -0.09 +0.02 -0.206 F
DOCKED: ENDBRANCH 4 9
DOCKED: BRANCH 2 22
DOCKED: ATOM 22 C UNK 0 -28.825 -10.637 -28.969 -0.18 -0.02 +0.254 C
DOCKED: ATOM 23 N UNK 0 -29.542 -10.781 -27.771 -0.10 +0.06 -0.355 N
DOCKED: ATOM 24 HN UNK 0 -30.039 -9.989 -27.381 -0.12 -0.04 +0.162 HD
DOCKED: ATOM 25 O UNK 0 -28.310 -11.630 -29.524 -0.15 +0.02 -0.268 OA
DOCKED: BRANCH 23 26
DOCKED: ATOM 26 C UNK 0 -29.737 -12.052 -27.108 -0.10 -0.03 +0.150 C
DOCKED: BRANCH 26 27
DOCKED: ATOM 27 C UNK 0 -28.420 -12.610 -26.588 -0.06 -0.07 +0.254 C
DOCKED: BRANCH 27 28
DOCKED: ATOM 28 N UNK 0 -27.376 -11.597 -26.665 -0.22 +0.03 -0.070 N
DOCKED: ATOM 29 HN UNK 0 -27.486 -11.086 -27.542 +0.11 -0.05 +0.279 HD
DOCKED: BRANCH 28 30
DOCKED: ATOM 30 C UNK 0 -27.496 -10.645 -25.559 -0.15 -0.15 +0.230 C
DOCKED: ATOM 31 C UNK 0 -26.853 -9.313 -25.908 -0.29 -0.02 +0.034 C
DOCKED: ENDBRANCH 28 30
DOCKED: BRANCH 28 32
DOCKED: ATOM 32 C UNK 0 -26.050 -12.220 -26.657 -0.18 -0.14 +0.230 C
DOCKED: ATOM 33 C UNK 0 -25.931 -13.271 -27.747 -0.34 -0.01 +0.034 C
DOCKED: ENDBRANCH 28 32
DOCKED: ENDBRANCH 27 28
DOCKED: ENDBRANCH 26 27
DOCKED: ENDBRANCH 23 26
DOCKED: ENDBRANCH 2 22
DOCKED: TORSDOF 7
DOCKED: TER
DOCKED: ENDMDL
________________________________________________________________________________
	BEGINNING GENETIC ALGORITHM DOCKING 2 of 10
Run: 2 Seed: 1276512352 1066354203 [ Run 2 of 10 GA/GALS ]
Beginning LAMARCKIAN GENETIC ALGORITHM (LGA), with a maximum of 2500000 energy evaluations.
Final-Value: -9.063
	FINAL GENETIC ALGORITHM DOCKED STATE
	_______________________________________________
Detailed state: trans -27.609 -8.203 -27.069 quatxyzw -0.706910 -0.282122 0.474163 -0.442554 center -0.111 0.062 -0.062 ntor 7 172.2039 99.5505 69.5742 143.2836 179.9183 -77.6818 -149.1598
State:	-27.609 -8.203 -27.069 -0.788 -0.315 0.529 -127.466 172.20 99.55 69.57 143.28 179.92 -77.68 -149.16
DOCKED: MODEL 2
DOCKED: USER Run = 2
DOCKED: USER DPF = dock.dpf
DOCKED: USER
DOCKED: USER Estimated Free Energy of Binding = -5.11 kcal/mol [=(1)+(2)+(3)-(4)]
DOCKED: USER Estimated Inhibition Constant, Ki = 180.32 uM (micromolar) [Temperature = 298.15 K]
DOCKED: USER
DOCKED: USER (1) Final Intermolecular Energy = -7.20 kcal/mol
DOCKED: USER vdW + Hbond + desolv Energy = -6.82 kcal/mol
DOCKED: USER Electrostatic Energy = -0.37 kcal/mol
DOCKED: USER (2) Final Total Internal Energy = -1.87 kcal/mol
DOCKED: USER (3) Torsional Free Energy = +2.09 kcal/mol
DOCKED: USER (4) Unbound System's Energy [=(2)] = -1.87 kcal/mol
DOCKED: USER
DOCKED: USER
DOCKED: USER NEWDPF move sunitinib.pdbqt
DOCKED: USER NEWDPF about -0.111000 0.062000 -0.062000
DOCKED: USER NEWDPF tran0 -27.608726 -8.203266 -27.068780
DOCKED: USER NEWDPF quaternion0 -0.706910 -0.282122 0.474163 -0.442554
DOCKED: USER NEWDPF axisangle0 -0.788310 -0.314608 0.528762 -127.466095
DOCKED: USER NEWDPF quat0 -0.788310 -0.314608 0.528762 -127.466095
DOCKED: USER NEWDPF dihe0 172.20 99.55 69.57 143.28 179.92 -77.68 -149.16
DOCKED: USER keepresnum = 1
DOCKED: USER
DOCKED: REMARK 7 active torsions:
DOCKED: REMARK status: ('A' for Active; 'I' for Inactive)
DOCKED: REMARK 1 A between atoms: C_2 and C_22
DOCKED: REMARK 2 A between atoms: C_4 and C_9
DOCKED: REMARK I between atoms: C_22 and N_24
DOCKED: REMARK 3 A between atoms: N_24 and C_26
DOCKED: REMARK 4 A between atoms: C_26 and C_27
DOCKED: REMARK 5 A between atoms: C_27 and N_28
DOCKED: REMARK 6 A between atoms: N_28 and C_32
DOCKED: REMARK 7 A between atoms: N_28 and C_30
DOCKED: USER x y z vdW Elec q Type
DOCKED: USER _______ _______ _______ _____ _____ ______ ____
DOCKED: ROOT
DOCKED: ATOM 1 N UNK 0 -28.269 -7.970 -29.097 -0.14 +0.01 -0.359 N
DOCKED: ATOM 2 C UNK 0 -28.195 -9.415 -27.412 -0.24 -0.01 +0.062 A
DOCKED: ATOM 3 C UNK 0 -27.779 -8.147 -26.939 -0.27 +0.00 -0.018 A
DOCKED: ATOM 4 C UNK 0 -27.841 -7.300 -27.998 -0.30 -0.00 +0.040 A
DOCKED: ATOM 5 C UNK 0 -28.492 -9.277 -28.751 -0.30 -0.00 +0.022 A
DOCKED: ATOM 6 C UNK 0 -27.362 -7.821 -25.558 -0.26 -0.02 +0.052 C
DOCKED: ATOM 7 C UNK 0 -28.969 -10.256 -29.748 -0.29 -0.00 +0.069 C
DOCKED: ATOM 8 HN UNK 0 -28.405 -7.579 -30.021 +0.11 +0.00 +0.166 HD
DOCKED: ENDROOT
DOCKED: BRANCH 4 9
DOCKED: ATOM 9 C UNK 0 -27.551 -5.906 -28.162 -0.32 -0.00 +0.048 C
DOCKED: ATOM 10 C UNK 0 -28.123 -4.924 -27.463 -0.28 -0.00 +0.047 A
DOCKED: ATOM 11 C UNK 0 -29.157 -5.162 -26.402 -0.18 -0.03 +0.257 A
DOCKED: ATOM 12 C UNK 0 -27.894 -3.486 -27.561 -0.36 -0.00 +0.009 A
DOCKED: ATOM 13 O UNK 0 -29.601 -6.238 -26.045 -0.24 +0.04 -0.267 OA
DOCKED: ATOM 14 N UNK 0 -29.477 -3.882 -25.940 -0.10 +0.04 -0.322 N
DOCKED: ATOM 15 HN UNK 0 -30.151 -3.674 -25.212 +0.05 -0.03 +0.169 HD
DOCKED: ATOM 16 C UNK 0 -28.741 -2.901 -26.614 -0.28 -0.00 +0.046 A
DOCKED: ATOM 17 C UNK 0 -28.798 -1.535 -26.418 -0.33 +0.00 +0.033 A
DOCKED: ATOM 18 C UNK 0 -27.969 -0.739 -27.210 -0.45 -0.00 +0.044 A
DOCKED: ATOM 19 C UNK 0 -27.112 -1.318 -28.166 -0.38 -0.00 +0.117 A
DOCKED: ATOM 20 C UNK 0 -27.069 -2.705 -28.348 -0.20 -0.00 +0.057 A
DOCKED: ATOM 21 F UNK 0 -26.327 -0.529 -28.911 -0.13 -0.01 -0.206 F
DOCKED: ENDBRANCH 4 9
DOCKED: BRANCH 2 22
DOCKED: ATOM 22 C UNK 0 -28.303 -10.642 -26.675 -0.14 -0.08 +0.254 C
DOCKED: ATOM 23 N UNK 0 -27.208 -10.995 -25.871 -0.12 +0.25 -0.355 N
DOCKED: ATOM 24 HN UNK 0 -26.448 -10.339 -25.736 -0.43 -0.19 +0.162 HD
DOCKED: ATOM 25 O UNK 0 -29.301 -11.389 -26.752 -0.08 +0.07 -0.268 OA
DOCKED: BRANCH 23 26
DOCKED: ATOM 26 C UNK 0 -27.152 -12.212 -25.091 -0.08 -0.12 +0.150 C
DOCKED: BRANCH 26 27
DOCKED: ATOM 27 C UNK 0 -26.541 -13.352 -25.893 -0.16 -0.13 +0.254 C
DOCKED: BRANCH 27 28
DOCKED: ATOM 28 N UNK 0 -26.977 -13.285 -27.281 -0.18 +0.02 -0.070 N
DOCKED: ATOM 29 HN UNK 0 -27.457 -12.396 -27.426 +0.10 -0.07 +0.279 HD
DOCKED: BRANCH 28 30
DOCKED: ATOM 30 C UNK 0 -25.829 -13.343 -28.187 -0.19 -0.05 +0.230 C
DOCKED: ATOM 31 C UNK 0 -24.520 -13.331 -27.417 -0.55 -0.02 +0.034 C
DOCKED: ENDBRANCH 28 30
DOCKED: BRANCH 28 32
DOCKED: ATOM 32 C UNK 0 -27.915 -14.370 -27.580 -0.03 -0.04 +0.230 C
DOCKED: ATOM 33 C UNK 0 -28.796 -14.022 -28.768 -0.06 -0.00 +0.034 C
DOCKED: ENDBRANCH 28 32
DOCKED: ENDBRANCH 27 28
DOCKED: ENDBRANCH 26 27
DOCKED: ENDBRANCH 23 26
DOCKED: ENDBRANCH 2 22
DOCKED: TORSDOF 7
DOCKED: TER
DOCKED: ENDMDL
________________________________________________________________________________
	BEGINNING GENETIC ALGORITHM DOCKING 3 of 10
Run: 3 Seed: 614872135 1512409438 [ Run 3 of 10 GA/GALS ]
Beginning LAMARCKIAN GENETIC ALGORITHM (LGA), with a maximum of 2500000 energy evaluations.
Final-Value: -9.950
	FINAL GENETIC ALGORITHM DOCKED STATE
	_______________________________________________
Detailed state: trans -27.308 -7.071 -26.984 quatxyzw -0.618867 -0.156256 0.646582 -0.417756 center -0.111 0.062 -0.062 ntor 7 -11.1739 -98.6293 86.4962 -131.5690 1.9867 115.3123 -151.0918
State:	-27.308 -7.071 -26.984 -0.681 -0.172 0.712 -130.614 -11.17 -98.63 86.50 -131.57 1.99 115.31 -151.09
DOCKED: MODEL 3
DOCKED: USER Run = 3
DOCKED: USER DPF = dock.dpf
DOCKED: USER
DOCKED: USER Estimated Free Energy of Binding = -6.03 kcal/mol [=(1)+(2)+(3)-(4)]
DOCKED: USER Estimated Inhibition Constant, Ki = 38.13 uM (micromolar) [Temperature = 298.15 K]
DOCKED: USER
DOCKED: USER (1) Final Intermolecular Energy = -8.12 kcal/mol
DOCKED: USER vdW + Hbond + desolv Energy = -7.69 kcal/mol
DOCKED: USER Electrostatic Energy = -0.42 kcal/mol
DOCKED: USER (2) Final Total Internal Energy = -1.83 kcal/mol
DOCKED: USER (3) Torsional Free Energy = +2.09 kcal/mol
DOCKED: USER (4) Unbound System's Energy [=(2)] = -1.83 kcal/mol
DOCKED: USER
DOCKED: USER
DOCKED: USER NEWDPF move sunitinib.pdbqt
DOCKED: USER NEWDPF about -0.111000 0.062000 -0.062000
DOCKED: USER NEWDPF tran0 -27.307720 -7.071024 -26.984090
DOCKED: USER NEWDPF quaternion0 -0.618867 -0.156256 0.646582 -0.417756
DOCKED: USER NEWDPF axisangle0 -0.681152 -0.171983 0.711656 -130.614033
DOCKED: USER NEWDPF quat0 -0.681152 -0.171983 0.711656 -130.614033
DOCKED: USER NEWDPF dihe0 -11.17 -98.63 86.50 -131.57 1.99 115.31 -151.09
DOCKED: USER keepresnum = 1
DOCKED: USER
DOCKED: REMARK 7 active torsions:
DOCKED: REMARK status: ('A' for Active; 'I' for Inactive)
DOCKED: REMARK 1 A between atoms: C_2 and C_22
DOCKED: REMARK 2 A between atoms: C_4 and C_9
DOCKED: REMARK I between atoms: C_22 and N_24
DOCKED: REMARK 3 A between atoms: N_24 and C_26
DOCKED: REMARK 4 A between atoms: C_26 and C_27
DOCKED: REMARK 5 A between atoms: C_27 and N_28
DOCKED: REMARK 6 A between atoms: N_28 and C_32
DOCKED: REMARK 7 A between atoms: N_28 and C_30
DOCKED: USER x y z vdW Elec q Type
DOCKED: USER _______ _______ _______ _____ _____ ______ ____
DOCKED: ROOT
DOCKED: ATOM 1 N UNK 0 -28.757 -7.212 -28.561 -0.13 +0.01 -0.359 N
DOCKED: ATOM 2 C UNK 0 -27.880 -8.330 -26.854 -0.24 -0.01 +0.062 A
DOCKED: ATOM 3 C UNK 0 -27.414 -6.994 -26.806 -0.26 +0.00 -0.018 A
DOCKED: ATOM 4 C UNK 0 -27.974 -6.352 -27.862 -0.28 -0.00 +0.040 A
DOCKED: ATOM 5 C UNK 0 -28.709 -8.437 -27.950 -0.30 -0.00 +0.022 A
DOCKED: ATOM 6 C UNK 0 -26.497 -6.422 -25.796 -0.23 -0.01 +0.052 C
DOCKED: ATOM 7 C UNK 0 -29.468 -9.584 -28.487 -0.28 -0.01 +0.069 C
DOCKED: ATOM 8 HN UNK 0 -29.290 -6.994 -29.392 +0.09 +0.01 +0.166 HD
DOCKED: ENDROOT
DOCKED: BRANCH 4 9
DOCKED: ATOM 9 C UNK 0 -27.894 -5.006 -28.351 -0.33 -0.00 +0.048 C
DOCKED: ATOM 10 C UNK 0 -28.245 -3.923 -27.656 -0.31 -0.00 +0.047 A
DOCKED: ATOM 11 C UNK 0 -28.775 -3.981 -26.253 -0.17 -0.03 +0.257 A
DOCKED: ATOM 12 C UNK 0 -28.200 -2.524 -28.068 -0.38 -0.00 +0.009 A
DOCKED: ATOM 13 O UNK 0 -28.952 -4.980 -25.581 -0.18 +0.06 -0.267 OA
DOCKED: ATOM 14 N UNK 0 -29.009 -2.643 -25.919 -0.10 +0.02 -0.322 N
DOCKED: ATOM 15 HN UNK 0 -29.373 -2.317 -25.031 -0.12 -0.04 +0.169 HD
DOCKED: ATOM 16 C UNK 0 -28.674 -1.790 -26.977 -0.38 +0.00 +0.046 A
DOCKED: ATOM 17 C UNK 0 -28.775 -0.413 -27.000 -0.49 +0.00 +0.033 A
DOCKED: ATOM 18 C UNK 0 -28.382 0.238 -28.170 -0.50 -0.00 +0.044 A
DOCKED: ATOM 19 C UNK 0 -27.903 -0.491 -29.276 -0.41 -0.01 +0.117 A
DOCKED: ATOM 20 C UNK 0 -27.808 -1.887 -29.231 -0.41 -0.00 +0.057 A
DOCKED: ATOM 21 F UNK 0 -27.533 0.161 -30.386 +0.04 +0.03 -0.206 F
DOCKED: ENDBRANCH 4 9
DOCKED: BRANCH 2 22
DOCKED: ATOM 22 C UNK 0 -27.574 -9.407 -25.954 -0.18 -0.12 +0.254 C
DOCKED: ATOM 23 N UNK 0 -28.601 -10.330 -25.702 -0.05 +0.15 -0.355 N
DOCKED: ATOM 24 HN UNK 0 -29.461 -10.289 -26.237 -0.04 -0.06 +0.162 HD
DOCKED: ATOM 25 O UNK 0 -26.466 -9.520 -25.391 -0.23 +0.26 -0.268 OA
DOCKED: BRANCH 23 26
DOCKED: ATOM 26 C UNK 0 -28.459 -11.451 -24.799 -0.12 -0.07 +0.150 C
DOCKED: BRANCH 26 27
DOCKED: ATOM 27 C UNK 0 -27.896 -12.669 -25.516 -0.10 -0.11 +0.254 C
DOCKED: BRANCH 27 28
DOCKED: ATOM 28 N UNK 0 -26.742 -12.293 -26.322 -0.28 +0.04 -0.070 N
DOCKED: ATOM 29 HN UNK 0 -26.311 -11.468 -25.903 -0.41 -0.34 +0.279 HD
DOCKED: BRANCH 28 30
DOCKED: ATOM 30 C UNK 0 -25.752 -13.371 -26.341 -0.18 -0.12 +0.230 C
DOCKED: ATOM 31 C UNK 0 -24.642 -13.080 -27.338 -0.51 -0.02 +0.034 C
DOCKED: ENDBRANCH 28 30
DOCKED: BRANCH 28 32
DOCKED: ATOM 32 C UNK 0 -27.153 -11.957 -27.686 -0.10 -0.04 +0.230 C
DOCKED: ATOM 33 C UNK 0 -28.205 -12.926 -28.198 -0.13 -0.01 +0.034 C
DOCKED: ENDBRANCH 28 32
DOCKED: ENDBRANCH 27 28
DOCKED: ENDBRANCH 26 27
DOCKED: ENDBRANCH 23 26
DOCKED: ENDBRANCH 2 22
DOCKED: TORSDOF 7
DOCKED: TER
DOCKED: ENDMDL
________________________________________________________________________________
	BEGINNING GENETIC ALGORITHM DOCKING 4 of 10
Run: 4 Seed: 622979366 1355375485 [ Run 4 of 10 GA/GALS ]
Beginning LAMARCKIAN GENETIC ALGORITHM (LGA), with a maximum of 2500000 energy evaluations.
Final-Value: -10.008
	FINAL GENETIC ALGORITHM DOCKED STATE
	_______________________________________________
Detailed state: trans -28.576 -5.130 -29.207 quatxyzw -0.416338 0.484466 -0.565418 -0.521783 center -0.111 0.062 -0.062 ntor 7 111.3539 176.0176 57.3245 133.2920 180.0000 82.0020 43.8035
State:	-28.576 -5.130 -29.207 -0.488 0.568 -0.663 -117.096 111.35 176.02 57.32 133.29 180.00 82.00 43.80
DOCKED: MODEL 4
DOCKED: USER Run = 4
DOCKED: USER DPF = dock.dpf
DOCKED: USER
DOCKED: USER Estimated Free Energy of Binding = -5.70 kcal/mol [=(1)+(2)+(3)-(4)]
DOCKED: USER Estimated Inhibition Constant, Ki = 66.30 uM (micromolar) [Temperature = 298.15 K]
DOCKED: USER
DOCKED: USER (1) Final Intermolecular Energy = -7.79 kcal/mol
DOCKED: USER vdW + Hbond + desolv Energy = -7.81 kcal/mol
DOCKED: USER Electrostatic Energy = +0.02 kcal/mol
DOCKED: USER (2) Final Total Internal Energy = -2.22 kcal/mol
DOCKED: USER (3) Torsional Free Energy = +2.09 kcal/mol
DOCKED: USER (4) Unbound System's Energy [=(2)] = -2.22 kcal/mol
DOCKED: USER
DOCKED: USER
DOCKED: USER NEWDPF move sunitinib.pdbqt
DOCKED: USER NEWDPF about -0.111000 0.062000 -0.062000
DOCKED: USER NEWDPF tran0 -28.575982 -5.130217 -29.207485
DOCKED: USER NEWDPF quaternion0 -0.416338 0.484466 -0.565418 -0.521783
DOCKED: USER NEWDPF axisangle0 -0.488042 0.567904 -0.662798 -117.096183
DOCKED: USER NEWDPF quat0 -0.488042 0.567904 -0.662798 -117.096183
DOCKED: USER NEWDPF dihe0 111.35 176.02 57.32 133.29 180.00 82.00 43.80
DOCKED: USER keepresnum = 1
DOCKED: USER
DOCKED: REMARK 7 active torsions:
DOCKED: REMARK status: ('A' for Active; 'I' for Inactive)
DOCKED: REMARK 1 A between atoms: C_2 and C_22
DOCKED: REMARK 2 A between atoms: C_4 and C_9
DOCKED: REMARK I between atoms: C_22 and N_24
DOCKED: REMARK 3 A between atoms: N_24 and C_26
DOCKED: REMARK 4 A between atoms: C_26 and C_27
DOCKED: REMARK 5 A between atoms: C_27 and N_28
DOCKED: REMARK 6 A between atoms: N_28 and C_32
DOCKED: REMARK 7 A between atoms: N_28 and C_30
DOCKED: USER x y z vdW Elec q Type
DOCKED: USER _______ _______ _______ _____ _____ ______ ____
DOCKED: ROOT
DOCKED: ATOM 1 N UNK 0 -27.351 -6.002 -30.739 -0.22 -0.02 -0.359 N
DOCKED: ATOM 2 C UNK 0 -28.141 -4.066 -29.988 -0.35 +0.00 +0.062 A
DOCKED: ATOM 3 C UNK 0 -28.441 -5.075 -29.041 -0.36 +0.00 -0.018 A
DOCKED: ATOM 4 C UNK 0 -27.941 -6.234 -29.539 -0.36 -0.00 +0.040 A
DOCKED: ATOM 5 C UNK 0 -27.467 -4.667 -31.029 -0.42 +0.00 +0.022 A
DOCKED: ATOM 6 C UNK 0 -29.158 -4.890 -27.761 -0.36 -0.00 +0.052 C
DOCKED: ATOM 7 C UNK 0 -26.915 -4.112 -32.281 -0.44 -0.00 +0.069 C
DOCKED: ATOM 8 HN UNK 0 -26.899 -6.690 -31.327 +0.00 +0.01 +0.166 HD
DOCKED: ENDROOT
DOCKED: BRANCH 4 9
DOCKED: ATOM 9 C UNK 0 -27.923 -7.585 -29.060 -0.40 -0.00 +0.048 C
DOCKED: ATOM 10 C UNK 0 -28.195 -8.659 -29.805 -0.37 +0.00 +0.047 A
DOCKED: ATOM 11 C UNK 0 -28.559 -8.582 -31.258 -0.30 -0.00 +0.257 A
DOCKED: ATOM 12 C UNK 0 -28.203 -10.063 -29.406 -0.24 +0.00 +0.009 A
DOCKED: ATOM 13 O UNK 0 -28.654 -7.574 -31.934 -0.33 -0.02 -0.267 OA
DOCKED: ATOM 14 N UNK 0 -28.757 -9.915 -31.633 -0.29 +0.02 -0.322 N
DOCKED: ATOM 15 HN UNK 0 -29.017 -10.229 -32.561 +0.08 -0.01 +0.169 HD
DOCKED: ATOM 16 C UNK 0 -28.550 -10.781 -30.554 -0.33 -0.00 +0.046 A
DOCKED: ATOM 17 C UNK 0 -28.657 -12.158 -30.559 -0.23 -0.00 +0.033 A
DOCKED: ATOM 18 C UNK 0 -28.405 -12.825 -29.359 -0.13 -0.01 +0.044 A
DOCKED: ATOM 19 C UNK 0 -28.054 -12.110 -28.197 -0.12 -0.02 +0.117 A
DOCKED: ATOM 20 C UNK 0 -27.950 -10.715 -28.214 -0.18 -0.00 +0.057 A
DOCKED: ATOM 21 F UNK 0 -27.817 -12.778 -27.060 -0.01 +0.05 -0.206 F
DOCKED: ENDBRANCH 4 9
DOCKED: BRANCH 2 22
DOCKED: ATOM 22 C UNK 0 -28.460 -2.668 -29.922 -0.26 +0.00 +0.254 C
DOCKED: ATOM 23 N UNK 0 -27.382 -1.781 -29.771 -0.19 +0.01 -0.355 N
DOCKED: ATOM 24 HN UNK 0 -26.431 -2.126 -29.836 +0.11 -0.00 +0.162 HD
DOCKED: ATOM 25 O UNK 0 -29.632 -2.241 -29.966 -0.03 -0.02 -0.268 OA
DOCKED: BRANCH 23 26
DOCKED: ATOM 26 C UNK 0 -27.540 -0.348 -29.660 -0.32 -0.01 +0.150 C
DOCKED: BRANCH 26 27
DOCKED: ATOM 27 C UNK 0 -27.697 0.078 -28.208 -0.39 -0.02 +0.254 C
DOCKED: BRANCH 27 28
DOCKED: ATOM 28 N UNK 0 -28.683 -0.759 -27.538 -0.42 -0.00 -0.070 N
DOCKED: ATOM 29 HN UNK 0 -29.066 -1.414 -28.220 +0.21 +0.00 +0.279 HD
DOCKED: BRANCH 28 30
DOCKED: ATOM 30 C UNK 0 -28.061 -1.528 -26.459 -0.14 +0.01 +0.230 C
DOCKED: ATOM 31 C UNK 0 -27.065 -2.536 -27.006 -0.40 -0.00 +0.034 C
DOCKED: ENDBRANCH 28 30
DOCKED: BRANCH 28 32
DOCKED: ATOM 32 C UNK 0 -29.780 0.056 -27.013 -0.21 +0.06 +0.230 C
DOCKED: ATOM 33 C UNK 0 -30.006 -0.213 -25.535 -0.41 +0.01 +0.034 C
DOCKED: ENDBRANCH 28 32
DOCKED: ENDBRANCH 27 28
DOCKED: ENDBRANCH 26 27
DOCKED: ENDBRANCH 23 26
DOCKED: ENDBRANCH 2 22
DOCKED: TORSDOF 7
DOCKED: TER
DOCKED: ENDMDL
________________________________________________________________________________
	BEGINNING GENETIC ALGORITHM DOCKING 5 of 10
Run: 5 Seed: 1857571656 712573342 [ Run 5 of 10 GA/GALS ]
Beginning LAMARCKIAN GENETIC ALGORITHM (LGA), with a maximum of 2500000 energy evaluations.
Final-Value: -10.114
	FINAL GENETIC ALGORITHM DOCKED STATE
	_______________________________________________
Detailed state: trans -27.845 -5.945 -30.505 quatxyzw 0.471663 -0.216724 -0.560846 -0.644993 center -0.111 0.062 -0.062 ntor 7 24.7408 71.8700 -3.3362 -81.1360 33.1681 -32.0932 131.1281
State:	-27.845 -5.945 -30.505 0.617 -0.284 -0.734 -99.670 24.74 71.87 -3.34 -81.14 33.17 -32.09 131.13
DOCKED: MODEL 5
DOCKED: USER Run = 5
DOCKED: USER DPF = dock.dpf
DOCKED: USER
DOCKED: USER Estimated Free Energy of Binding = -6.20 kcal/mol [=(1)+(2)+(3)-(4)]
DOCKED: USER Estimated Inhibition Constant, Ki = 28.69 uM (micromolar) [Temperature = 298.15 K]
DOCKED: USER
DOCKED: USER (1) Final Intermolecular Energy = -8.28 kcal/mol
DOCKED: USER vdW + Hbond + desolv Energy = -8.33 kcal/mol
DOCKED: USER Electrostatic Energy = +0.04 kcal/mol
DOCKED: USER (2) Final Total Internal Energy = -1.83 kcal/mol
DOCKED: USER (3) Torsional Free Energy = +2.09 kcal/mol
DOCKED: USER (4) Unbound System's Energy [=(2)] = -1.83 kcal/mol
DOCKED: USER
DOCKED: USER
DOCKED: USER NEWDPF move sunitinib.pdbqt
DOCKED: USER NEWDPF about -0.111000 0.062000 -0.062000
DOCKED: USER NEWDPF tran0 -27.845082 -5.945299 -30.505093
DOCKED: USER NEWDPF quaternion0 0.471663 -0.216724 -0.560846 -0.644993
DOCKED: USER NEWDPF axisangle0 0.617209 -0.283600 -0.733911 -99.669645
DOCKED: USER NEWDPF quat0 0.617209 -0.283600 -0.733911 -99.669645
DOCKED: USER NEWDPF dihe0 24.74 71.87 -3.34 -81.14 33.17 -32.09 131.13
DOCKED: USER keepresnum = 1
DOCKED: USER
DOCKED: REMARK 7 active torsions:
DOCKED: REMARK status: ('A' for Active; 'I' for Inactive)
DOCKED: REMARK 1 A between atoms: C_2 and C_22
DOCKED: REMARK 2 A between atoms: C_4 and C_9
DOCKED: REMARK I between atoms: C_22 and N_24
DOCKED: REMARK 3 A between atoms: N_24 and C_26
DOCKED: REMARK 4 A between atoms: C_26 and C_27
DOCKED: REMARK 5 A between atoms: C_27 and N_28
DOCKED: REMARK 6 A between atoms: N_28 and C_32
DOCKED: REMARK 7 A between atoms: N_28 and C_30
DOCKED: USER x y z vdW Elec q Type
DOCKED: USER _______ _______ _______ _____ _____ ______ ____
DOCKED: ROOT
DOCKED: ATOM 1 N UNK 0 -27.553 -7.172 -28.769 -0.14 +0.02 -0.359 N
DOCKED: ATOM 2 C UNK 0 -27.825 -5.068 -29.428 -0.24 -0.00 +0.062 A
DOCKED: ATOM 3 C UNK 0 -28.064 -5.922 -30.532 -0.47 -0.00 -0.018 A
DOCKED: ATOM 4 C UNK 0 -27.888 -7.191 -30.084 -0.44 -0.00 +0.040 A
DOCKED: ATOM 5 C UNK 0 -27.511 -5.868 -28.350 -0.27 -0.00 +0.022 A
DOCKED: ATOM 6 C UNK 0 -28.433 -5.502 -31.900 -0.59 +0.01 +0.052 C
DOCKED: ATOM 7 C UNK 0 -27.171 -5.530 -26.954 -0.26 -0.01 +0.069 C
DOCKED: ATOM 8 HN UNK 0 -27.366 -7.978 -28.187 +0.09 -0.01 +0.166 HD
DOCKED: ENDROOT
DOCKED: BRANCH 4 9
DOCKED: ATOM 9 C UNK 0 -27.983 -8.478 -30.708 -0.53 -0.00 +0.048 C
DOCKED: ATOM 10 C UNK 0 -28.560 -9.548 -30.159 -0.36 -0.00 +0.047 A
DOCKED: ATOM 11 C UNK 0 -29.192 -9.536 -28.798 -0.15 -0.01 +0.257 A
DOCKED: ATOM 12 C UNK 0 -28.703 -10.890 -30.715 -0.36 -0.00 +0.009 A
DOCKED: ATOM 13 O UNK 0 -29.263 -8.589 -28.036 -0.24 +0.02 -0.267 OA
DOCKED: ATOM 14 N UNK 0 -29.663 -10.841 -28.627 -0.12 +0.03 -0.322 N
DOCKED: ATOM 15 HN UNK 0 -30.150 -11.185 -27.806 +0.03 -0.03 +0.169 HD
DOCKED: ATOM 16 C UNK 0 -29.379 -11.634 -29.744 -0.18 -0.00 +0.046 A
DOCKED: ATOM 17 C UNK 0 -29.696 -12.966 -29.922 -0.09 -0.00 +0.033 A
DOCKED: ATOM 18 C UNK 0 -29.311 -13.561 -31.125 -0.10 -0.00 +0.044 A
DOCKED: ATOM 19 C UNK 0 -28.629 -12.821 -32.110 -0.20 -0.03 +0.117 A
DOCKED: ATOM 20 C UNK 0 -28.319 -11.471 -31.909 -0.37 -0.01 +0.057 A
DOCKED: ATOM 21 F UNK 0 -28.273 -13.418 -33.255 -0.01 +0.08 -0.206 F
DOCKED: ENDBRANCH 4 9
DOCKED: BRANCH 2 22
DOCKED: ATOM 22 C UNK 0 -27.886 -3.634 -29.389 -0.22 -0.00 +0.254 C
DOCKED: ATOM 23 N UNK 0 -28.177 -2.982 -30.598 -0.12 +0.00 -0.355 N
DOCKED: ATOM 24 HN UNK 0 -28.451 -3.522 -31.411 +0.15 +0.01 +0.162 HD
DOCKED: ATOM 25 O UNK 0 -27.666 -2.978 -28.350 -0.24 +0.01 -0.268 OA
DOCKED: BRANCH 23 26
DOCKED: ATOM 26 C UNK 0 -28.245 -1.543 -30.729 -0.41 -0.01 +0.150 C
DOCKED: BRANCH 26 27
DOCKED: ATOM 27 C UNK 0 -29.258 -0.949 -29.761 -0.41 -0.00 +0.254 C
DOCKED: BRANCH 27 28
DOCKED: ATOM 28 N UNK 0 -28.587 -0.453 -28.567 -0.44 +0.00 -0.070 N
DOCKED: ATOM 29 HN UNK 0 -28.147 -1.243 -28.093 +0.21 -0.01 +0.279 HD
DOCKED: BRANCH 28 30
DOCKED: ATOM 30 C UNK 0 -27.544 0.510 -28.922 -0.39 -0.03 +0.230 C
DOCKED: ATOM 31 C UNK 0 -26.436 0.530 -27.882 -0.52 -0.00 +0.034 C
DOCKED: ENDBRANCH 28 30
DOCKED: BRANCH 28 32
DOCKED: ATOM 32 C UNK 0 -29.550 0.158 -27.649 -0.38 +0.03 +0.230 C
DOCKED: ATOM 33 C UNK 0 -29.402 -0.402 -26.245 -0.55 +0.01 +0.034 C
DOCKED: ENDBRANCH 28 32
DOCKED: ENDBRANCH 27 28
DOCKED: ENDBRANCH 26 27
DOCKED: ENDBRANCH 23 26
DOCKED: ENDBRANCH 2 22
DOCKED: TORSDOF 7
DOCKED: TER
DOCKED: ENDMDL
________________________________________________________________________________
	BEGINNING GENETIC ALGORITHM DOCKING 6 of 10
Run: 6 Seed: 1390023226 1774137686 [ Run 6 of 10 GA/GALS ]
Beginning LAMARCKIAN GENETIC ALGORITHM (LGA), with a maximum of 2500000 energy evaluations.
Final-Value: -9.485
	FINAL GENETIC ALGORITHM DOCKED STATE
	_______________________________________________
Detailed state: trans -28.808 -7.787 -28.481 quatxyzw -0.761187 -0.495510 0.279984 -0.310923 center -0.111 0.062 -0.062 ntor 7 27.5403 7.3176 28.8829 -177.9113 161.9409 -18.7736 -34.2407
State:	-28.808 -7.787 -28.481 -0.801 -0.521 0.295 -143.770 27.54 7.32 28.88 -177.91 161.94 -18.77 -34.24
DOCKED: MODEL 6
DOCKED: USER Run = 6
DOCKED: USER DPF = dock.dpf
DOCKED: USER
DOCKED: USER Estimated Free Energy of Binding = -5.75 kcal/mol [=(1)+(2)+(3)-(4)]
DOCKED: USER Estimated Inhibition Constant, Ki = 61.07 uM (micromolar) [Temperature = 298.15 K]
DOCKED: USER
DOCKED: USER (1) Final Intermolecular Energy = -7.84 kcal/mol
DOCKED: USER vdW + Hbond + desolv Energy = -7.36 kcal/mol
DOCKED: USER Electrostatic Energy = -0.48 kcal/mol
DOCKED: USER (2) Final Total Internal Energy = -1.65 kcal/mol
DOCKED: USER (3) Torsional Free Energy = +2.09 kcal/mol
DOCKED: USER (4) Unbound System's Energy [=(2)] = -1.65 kcal/mol
DOCKED: USER
DOCKED: USER
DOCKED: USER NEWDPF move sunitinib.pdbqt
DOCKED: USER NEWDPF about -0.111000 0.062000 -0.062000
DOCKED: USER NEWDPF tran0 -28.807696 -7.786835 -28.481030
DOCKED: USER NEWDPF quaternion0 -0.761187 -0.495510 0.279984 -0.310923
DOCKED: USER NEWDPF axisangle0 -0.800883 -0.521351 0.294585 -143.770286
DOCKED: USER NEWDPF quat0 -0.800883 -0.521351 0.294585 -143.770286
DOCKED: USER NEWDPF dihe0 27.54 7.32 28.88 -177.91 161.94 -18.77 -34.24
DOCKED: USER keepresnum = 1
DOCKED: USER
DOCKED: REMARK 7 active torsions:
DOCKED: REMARK status: ('A' for Active; 'I' for Inactive)
DOCKED: REMARK 1 A between atoms: C_2 and C_22
DOCKED: REMARK 2 A between atoms: C_4 and C_9
DOCKED: REMARK I between atoms: C_22 and N_24
DOCKED: REMARK 3 A between atoms: N_24 and C_26
DOCKED: REMARK 4 A between atoms: C_26 and C_27
DOCKED: REMARK 5 A between atoms: C_27 and N_28
DOCKED: REMARK 6 A between atoms: N_28 and C_32
DOCKED: REMARK 7 A between atoms: N_28 and C_30
DOCKED: USER x y z vdW Elec q Type
DOCKED: USER _______ _______ _______ _____ _____ ______ ____
DOCKED: ROOT
DOCKED: ATOM 1 N UNK 0 -28.276 -7.402 -30.524 -0.21 -0.01 -0.359 N
DOCKED: ATOM 2 C UNK 0 -28.804 -9.028 -29.106 -0.29 -0.00 +0.062 A
DOCKED: ATOM 3 C UNK 0 -29.029 -7.782 -28.470 -0.27 +0.00 -0.018 A
DOCKED: ATOM 4 C UNK 0 -28.695 -6.824 -29.370 -0.32 +0.00 +0.040 A
DOCKED: ATOM 5 C UNK 0 -28.338 -8.763 -30.376 -0.43 -0.00 +0.022 A
DOCKED: ATOM 6 C UNK 0 -29.530 -7.580 -27.094 -0.16 -0.01 +0.052 C
DOCKED: ATOM 7 C UNK 0 -27.941 -9.665 -31.474 -0.52 -0.01 +0.069 C
DOCKED: ATOM 8 HN UNK 0 -27.969 -6.919 -31.358 +0.10 +0.01 +0.166 HD
DOCKED: ENDROOT
DOCKED: BRANCH 4 9
DOCKED: ATOM 9 C UNK 0 -28.701 -5.390 -29.330 -0.41 +0.00 +0.048 C
DOCKED: ATOM 10 C UNK 0 -28.038 -4.653 -28.438 -0.29 -0.00 +0.047 A
DOCKED: ATOM 11 C UNK 0 -27.191 -5.242 -27.349 -0.09 -0.03 +0.257 A
DOCKED: ATOM 12 C UNK 0 -27.986 -3.199 -28.319 -0.36 -0.00 +0.009 A
DOCKED: ATOM 13 O UNK 0 -26.997 -6.425 -27.135 -0.18 +0.04 -0.267 OA
DOCKED: ATOM 14 N UNK 0 -26.694 -4.131 -26.661 -0.16 +0.04 -0.322 N
DOCKED: ATOM 15 HN UNK 0 -26.078 -4.168 -25.856 +0.03 -0.04 +0.169 HD
DOCKED: ATOM 16 C UNK 0 -27.156 -2.937 -27.225 -0.36 -0.00 +0.046 A
DOCKED: ATOM 17 C UNK 0 -26.870 -1.652 -26.806 -0.21 +0.00 +0.033 A
DOCKED: ATOM 18 C UNK 0 -27.446 -0.602 -27.522 -0.46 -0.00 +0.044 A
DOCKED: ATOM 19 C UNK 0 -28.283 -0.855 -28.626 -0.39 -0.00 +0.117 A
DOCKED: ATOM 20 C UNK 0 -28.560 -2.164 -29.034 -0.37 -0.00 +0.057 A
DOCKED: ATOM 21 F UNK 0 -28.822 0.173 -29.295 -0.09 +0.02 -0.206 F
DOCKED: ENDBRANCH 4 9
DOCKED: BRANCH 2 22
DOCKED: ATOM 22 C UNK 0 -29.007 -10.344 -28.570 -0.19 -0.02 +0.254 C
DOCKED: ATOM 23 N UNK 0 -29.709 -10.431 -27.357 -0.11 +0.09 -0.355 N
DOCKED: ATOM 24 HN UNK 0 -30.149 -9.605 -26.967 -0.40 -0.07 +0.162 HD
DOCKED: ATOM 25 O UNK 0 -28.565 -11.373 -29.123 -0.14 +0.02 -0.268 OA
DOCKED: BRANCH 23 26
DOCKED: ATOM 26 C UNK 0 -29.969 -11.680 -26.676 -0.11 -0.04 +0.150 C
DOCKED: BRANCH 26 27
DOCKED: ATOM 27 C UNK 0 -28.700 -12.243 -26.053 -0.06 -0.08 +0.254 C
DOCKED: BRANCH 27 28
DOCKED: ATOM 28 N UNK 0 -27.576 -11.351 -26.301 -0.21 +0.03 -0.070 N
DOCKED: ATOM 29 HN UNK 0 -27.730 -10.878 -27.192 +0.11 -0.07 +0.279 HD
DOCKED: BRANCH 28 30
DOCKED: ATOM 30 C UNK 0 -27.481 -10.335 -25.251 -0.13 -0.17 +0.230 C
DOCKED: ATOM 31 C UNK 0 -26.891 -9.042 -25.789 -0.30 -0.02 +0.034 C
DOCKED: ENDBRANCH 28 30
DOCKED: BRANCH 28 32
DOCKED: ATOM 32 C UNK 0 -26.326 -12.108 -26.389 -0.07 -0.16 +0.230 C
DOCKED: ATOM 33 C UNK 0 -26.334 -13.044 -27.586 -0.30 -0.01 +0.034 C
DOCKED: ENDBRANCH 28 32
DOCKED: ENDBRANCH 27 28
DOCKED: ENDBRANCH 26 27
DOCKED: ENDBRANCH 23 26
DOCKED: ENDBRANCH 2 22
DOCKED: TORSDOF 7
DOCKED: TER
DOCKED: ENDMDL
________________________________________________________________________________
	BEGINNING GENETIC ALGORITHM DOCKING 7 of 10
Run: 7 Seed: 979123430 1123178461 [ Run 7 of 10 GA/GALS ]
Beginning LAMARCKIAN GENETIC ALGORITHM (LGA), with a maximum of 2500000 energy evaluations.
Final-Value: -9.823
	FINAL GENETIC ALGORITHM DOCKED STATE
	_______________________________________________
Detailed state: trans -28.815 -5.141 -29.940 quatxyzw -0.242968 0.485700 -0.571094 -0.615560 center -0.111 0.062 -0.062 ntor 7 44.0870 168.9305 -95.3441 111.6133 -149.0278 101.8817 -159.5583
State:	-28.815 -5.141 -29.940 -0.308 0.616 -0.725 -104.015 44.09 168.93 -95.34 111.61 -149.03 101.88 -159.56
DOCKED: MODEL 7
DOCKED: USER Run = 7
DOCKED: USER DPF = dock.dpf
DOCKED: USER
DOCKED: USER Estimated Free Energy of Binding = -6.21 kcal/mol [=(1)+(2)+(3)-(4)]
DOCKED: USER Estimated Inhibition Constant, Ki = 28.24 uM (micromolar) [Temperature = 298.15 K]
DOCKED: USER
DOCKED: USER (1) Final Intermolecular Energy = -8.29 kcal/mol
DOCKED: USER vdW + Hbond + desolv Energy = -8.20 kcal/mol
DOCKED: USER Electrostatic Energy = -0.09 kcal/mol
DOCKED: USER (2) Final Total Internal Energy = -1.53 kcal/mol
DOCKED: USER (3) Torsional Free Energy = +2.09 kcal/mol
DOCKED: USER (4) Unbound System's Energy [=(2)] = -1.53 kcal/mol
DOCKED: USER
DOCKED: USER
DOCKED: USER NEWDPF move sunitinib.pdbqt
DOCKED: USER NEWDPF about -0.111000 0.062000 -0.062000
DOCKED: USER NEWDPF tran0 -28.814893 -5.140687 -29.939834
DOCKED: USER NEWDPF quaternion0 -0.242968 0.485700 -0.571094 -0.615560
DOCKED: USER NEWDPF axisangle0 -0.308300 0.616300 -0.724655 -104.014706
DOCKED: USER NEWDPF quat0 -0.308300 0.616300 -0.724655 -104.014706
DOCKED: USER NEWDPF dihe0 44.09 168.93 -95.34 111.61 -149.03 101.88 -159.56
DOCKED: USER keepresnum = 1
DOCKED: USER
DOCKED: REMARK 7 active torsions:
DOCKED: REMARK status: ('A' for Active; 'I' for Inactive)
DOCKED: REMARK 1 A between atoms: C_2 and C_22
DOCKED: REMARK 2 A between atoms: C_4 and C_9
DOCKED: REMARK I between atoms: C_22 and N_24
DOCKED: REMARK 3 A between atoms: N_24 and C_26
DOCKED: REMARK 4 A between atoms: C_26 and C_27
DOCKED: REMARK 5 A between atoms: C_27 and N_28
DOCKED: REMARK 6 A between atoms: N_28 and C_32
DOCKED: REMARK 7 A between atoms: N_28 and C_30
DOCKED: USER x y z vdW Elec q Type
DOCKED: USER _______ _______ _______ _____ _____ ______ ____
DOCKED: ROOT
DOCKED: ATOM 1 N UNK 0 -27.222 -5.743 -31.246 -0.27 -0.04 -0.359 N
DOCKED: ATOM 2 C UNK 0 -28.138 -3.972 -30.266 -0.35 +0.00 +0.062 A
DOCKED: ATOM 3 C UNK 0 -28.733 -5.142 -29.734 -0.39 -0.00 -0.018 A
DOCKED: ATOM 4 C UNK 0 -28.145 -6.193 -30.359 -0.44 +0.00 +0.040 A
DOCKED: ATOM 5 C UNK 0 -27.207 -4.373 -31.199 -0.37 +0.00 +0.022 A
DOCKED: ATOM 6 C UNK 0 -29.788 -5.195 -28.700 -0.29 +0.00 +0.052 C
DOCKED: ATOM 7 C UNK 0 -26.295 -3.595 -32.061 -0.25 -0.01 +0.069 C
DOCKED: ATOM 8 HN UNK 0 -26.639 -6.313 -31.844 -0.02 +0.03 +0.166 HD
DOCKED: ENDROOT
DOCKED: BRANCH 4 9
DOCKED: ATOM 9 C UNK 0 -28.309 -7.614 -30.262 -0.48 +0.00 +0.048 C
DOCKED: ATOM 10 C UNK 0 -27.976 -8.346 -29.197 -0.34 -0.00 +0.047 A
DOCKED: ATOM 11 C UNK 0 -27.379 -7.763 -27.950 -0.18 -0.02 +0.257 A
DOCKED: ATOM 12 C UNK 0 -28.105 -9.788 -29.009 -0.21 +0.00 +0.009 A
DOCKED: ATOM 13 O UNK 0 -27.125 -6.591 -27.743 -0.21 +0.03 -0.267 OA
DOCKED: ATOM 14 N UNK 0 -27.192 -8.866 -27.112 -0.16 +0.07 -0.322 N
DOCKED: ATOM 15 HN UNK 0 -26.802 -8.830 -26.176 +0.06 -0.07 +0.169 HD
DOCKED: ATOM 16 C UNK 0 -27.615 -10.049 -27.727 -0.18 -0.01 +0.046 A
DOCKED: ATOM 17 C UNK 0 -27.578 -11.323 -27.195 -0.21 -0.01 +0.033 A
DOCKED: ATOM 18 C UNK 0 -28.055 -12.364 -27.993 -0.13 -0.01 +0.044 A
DOCKED: ATOM 19 C UNK 0 -28.552 -12.112 -29.287 -0.13 -0.01 +0.117 A
DOCKED: ATOM 20 C UNK 0 -28.580 -10.813 -29.806 -0.25 -0.00 +0.057 A
DOCKED: ATOM 21 F UNK 0 -29.003 -13.131 -30.030 -0.00 +0.02 -0.206 F
DOCKED: ENDBRANCH 4 9
DOCKED: BRANCH 2 22
DOCKED: ATOM 22 C UNK 0 -28.419 -2.605 -29.929 -0.27 -0.00 +0.254 C
DOCKED: ATOM 23 N UNK 0 -27.314 -1.779 -29.667 -0.19 +0.01 -0.355 N
DOCKED: ATOM 24 HN UNK 0 -26.375 -2.121 -29.838 +0.11 +0.00 +0.162 HD
DOCKED: ATOM 25 O UNK 0 -29.581 -2.158 -29.840 -0.13 -0.02 -0.268 OA
DOCKED: BRANCH 23 26
DOCKED: ATOM 26 C UNK 0 -27.432 -0.389 -29.287 -0.41 -0.01 +0.150 C
DOCKED: BRANCH 26 27
DOCKED: ATOM 27 C UNK 0 -26.784 -0.130 -27.935 -0.35 -0.01 +0.254 C
DOCKED: BRANCH 27 28
DOCKED: ATOM 28 N UNK 0 -27.560 -0.758 -26.873 -0.42 +0.00 -0.070 N
DOCKED: ATOM 29 HN UNK 0 -27.380 -0.255 -26.003 -0.18 -0.08 +0.279 HD
DOCKED: BRANCH 28 30
DOCKED: ATOM 30 C UNK 0 -28.992 -0.680 -27.164 -0.39 +0.01 +0.230 C
DOCKED: ATOM 31 C UNK 0 -29.775 -0.211 -25.949 -0.51 +0.01 +0.034 C
DOCKED: ENDBRANCH 28 30
DOCKED: BRANCH 28 32
DOCKED: ATOM 32 C UNK 0 -27.154 -2.153 -26.693 -0.23 +0.01 +0.230 C
DOCKED: ATOM 33 C UNK 0 -28.362 -3.068 -26.591 -0.38 -0.00 +0.034 C
DOCKED: ENDBRANCH 28 32
DOCKED: ENDBRANCH 27 28
DOCKED: ENDBRANCH 26 27
DOCKED: ENDBRANCH 23 26
DOCKED: ENDBRANCH 2 22
DOCKED: TORSDOF 7
DOCKED: TER
DOCKED: ENDMDL
________________________________________________________________________________
	BEGINNING GENETIC ALGORITHM DOCKING 8 of 10
Run: 8 Seed: 335708568 1550754944 [ Run 8 of 10 GA/GALS ]
Beginning LAMARCKIAN GENETIC ALGORITHM (LGA), with a maximum of 2500000 energy evaluations.
Final-Value: -9.966
	FINAL GENETIC ALGORITHM DOCKED STATE
	_______________________________________________
Detailed state: trans -28.802 -7.412 -28.391 quatxyzw 0.722716 0.519269 -0.314978 0.329894 center -0.111 0.062 -0.062 ntor 7 43.1849 -5.8509 -105.3224 119.4906 -157.6199 -22.5712 -31.4220
State:	-28.802 -7.412 -28.391 0.766 0.550 -0.334 141.475 43.18 -5.85 -105.32 119.49 -157.62 -22.57 -31.42
DOCKED: MODEL 8
DOCKED: USER Run = 8
DOCKED: USER DPF = dock.dpf
DOCKED: USER
DOCKED: USER Estimated Free Energy of Binding = -6.84 kcal/mol [=(1)+(2)+(3)-(4)]
DOCKED: USER Estimated Inhibition Constant, Ki = 9.68 uM (micromolar) [Temperature = 298.15 K]
DOCKED: USER
DOCKED: USER (1) Final Intermolecular Energy = -8.93 kcal/mol
DOCKED: USER vdW + Hbond + desolv Energy = -8.14 kcal/mol
DOCKED: USER Electrostatic Energy = -0.79 kcal/mol
DOCKED: USER (2) Final Total Internal Energy = -1.04 kcal/mol
DOCKED: USER (3) Torsional Free Energy = +2.09 kcal/mol
DOCKED: USER (4) Unbound System's Energy [=(2)] = -1.04 kcal/mol
DOCKED: USER
DOCKED: USER
DOCKED: USER NEWDPF move sunitinib.pdbqt
DOCKED: USER NEWDPF about -0.111000 0.062000 -0.062000
DOCKED: USER NEWDPF tran0 -28.802323 -7.411745 -28.390718
DOCKED: USER NEWDPF quaternion0 0.722716 0.519269 -0.314978 0.329894
DOCKED: USER NEWDPF axisangle0 0.765575 0.550062 -0.333657 141.475360
DOCKED: USER NEWDPF quat0 0.765575 0.550062 -0.333657 141.475360
DOCKED: USER NEWDPF dihe0 43.18 -5.85 -105.32 119.49 -157.62 -22.57 -31.42
DOCKED: USER keepresnum = 1
DOCKED: USER
DOCKED: REMARK 7 active torsions:
DOCKED: REMARK status: ('A' for Active; 'I' for Inactive)
DOCKED: REMARK 1 A between atoms: C_2 and C_22
DOCKED: REMARK 2 A between atoms: C_4 and C_9
DOCKED: REMARK I between atoms: C_22 and N_24
DOCKED: REMARK 3 A between atoms: N_24 and C_26
DOCKED: REMARK 4 A between atoms: C_26 and C_27
DOCKED: REMARK 5 A between atoms: C_27 and N_28
DOCKED: REMARK 6 A between atoms: N_28 and C_32
DOCKED: REMARK 7 A between atoms: N_28 and C_30
DOCKED: USER x y z vdW Elec q Type
DOCKED: USER _______ _______ _______ _____ _____ ______ ____
DOCKED: ROOT
DOCKED: ATOM 1 N UNK 0 -28.470 -6.925 -30.454 -0.17 -0.02 -0.359 N
DOCKED: ATOM 2 C UNK 0 -28.744 -8.630 -29.057 -0.30 -0.00 +0.062 A
DOCKED: ATOM 3 C UNK 0 -29.021 -7.427 -28.362 -0.28 +0.00 -0.018 A
DOCKED: ATOM 4 C UNK 0 -28.843 -6.418 -29.252 -0.32 +0.00 +0.040 A
DOCKED: ATOM 5 C UNK 0 -28.405 -8.290 -30.349 -0.43 +0.00 +0.022 A
DOCKED: ATOM 6 C UNK 0 -29.427 -7.307 -26.946 -0.29 -0.01 +0.052 C
DOCKED: ATOM 7 C UNK 0 -28.023 -9.123 -31.506 -0.49 -0.01 +0.069 C
DOCKED: ATOM 8 HN UNK 0 -28.273 -6.394 -31.292 +0.12 +0.02 +0.166 HD
DOCKED: ENDROOT
DOCKED: BRANCH 4 9
DOCKED: ATOM 9 C UNK 0 -28.966 -4.992 -29.162 -0.42 +0.00 +0.048 C
DOCKED: ATOM 10 C UNK 0 -28.259 -4.220 -28.335 -0.31 -0.00 +0.047 A
DOCKED: ATOM 11 C UNK 0 -27.231 -4.756 -27.383 -0.11 -0.03 +0.257 A
DOCKED: ATOM 12 C UNK 0 -28.316 -2.770 -28.174 -0.36 -0.00 +0.009 A
DOCKED: ATOM 13 O UNK 0 -26.911 -5.922 -27.237 -0.16 +0.04 -0.267 OA
DOCKED: ATOM 14 N UNK 0 -26.747 -3.622 -26.725 -0.17 +0.03 -0.322 N
DOCKED: ATOM 15 HN UNK 0 -26.032 -3.622 -26.007 +0.04 -0.03 +0.169 HD
DOCKED: ATOM 16 C UNK 0 -27.378 -2.461 -27.185 -0.39 -0.00 +0.046 A
DOCKED: ATOM 17 C UNK 0 -27.151 -1.166 -26.761 -0.35 +0.00 +0.033 A
DOCKED: ATOM 18 C UNK 0 -27.902 -0.154 -27.362 -0.43 -0.00 +0.044 A
DOCKED: ATOM 19 C UNK 0 -28.850 -0.456 -28.359 -0.42 -0.00 +0.117 A
DOCKED: ATOM 20 C UNK 0 -29.064 -1.774 -28.774 -0.30 +0.00 +0.057 A
DOCKED: ATOM 21 F UNK 0 -29.556 0.536 -28.919 -0.07 +0.00 -0.206 F
DOCKED: ENDBRANCH 4 9
DOCKED: BRANCH 2 22
DOCKED: ATOM 22 C UNK 0 -28.792 -9.973 -28.552 -0.20 -0.02 +0.254 C
DOCKED: ATOM 23 N UNK 0 -29.311 -10.144 -27.259 -0.10 +0.09 -0.355 N
DOCKED: ATOM 24 HN UNK 0 -29.738 -9.361 -26.778 -0.18 -0.06 +0.162 HD
DOCKED: ATOM 25 O UNK 0 -28.374 -10.953 -29.203 -0.16 +0.01 -0.268 OA
DOCKED: BRANCH 23 26
DOCKED: ATOM 26 C UNK 0 -29.399 -11.429 -26.601 -0.11 -0.04 +0.150 C
DOCKED: BRANCH 26 27
DOCKED: ATOM 27 C UNK 0 -28.452 -11.505 -25.411 -0.09 -0.11 +0.254 C
DOCKED: BRANCH 27 28
DOCKED: ATOM 28 N UNK 0 -27.072 -11.352 -25.852 -0.22 +0.05 -0.070 N
DOCKED: ATOM 29 HN UNK 0 -26.457 -11.653 -25.095 -0.45 -0.44 +0.279 HD
DOCKED: BRANCH 28 30
DOCKED: ATOM 30 C UNK 0 -26.807 -12.191 -27.022 -0.21 -0.08 +0.230 C
DOCKED: ATOM 31 C UNK 0 -25.498 -12.947 -26.871 -0.43 -0.02 +0.034 C
DOCKED: ENDBRANCH 28 30
DOCKED: BRANCH 28 32
DOCKED: ATOM 32 C UNK 0 -26.779 -9.950 -26.155 -0.13 -0.14 +0.230 C
DOCKED: ATOM 33 C UNK 0 -27.181 -9.043 -25.005 -0.25 -0.02 +0.034 C
DOCKED: ENDBRANCH 28 32
DOCKED: ENDBRANCH 27 28
DOCKED: ENDBRANCH 26 27
DOCKED: ENDBRANCH 23 26
DOCKED: ENDBRANCH 2 22
DOCKED: TORSDOF 7
DOCKED: TER
DOCKED: ENDMDL
________________________________________________________________________________
	BEGINNING GENETIC ALGORITHM DOCKING 9 of 10
Run: 9 Seed: 1545942066 56394143 [ Run 9 of 10 GA/GALS ]
Beginning LAMARCKIAN GENETIC ALGORITHM (LGA), with a maximum of 2500000 energy evaluations.
Final-Value: -9.835
	FINAL GENETIC ALGORITHM DOCKED STATE
	_______________________________________________
Detailed state: trans -28.836 -7.422 -28.497 quatxyzw 0.711268 0.509969 -0.334294 0.349681 center -0.111 0.062 -0.062 ntor 7 82.4137 169.0002 -91.0660 126.5540 -143.5212 -20.0104 -33.0822
State:	-28.836 -7.422 -28.497 0.759 0.544 -0.357 139.064 82.41 169.00 -91.07 126.55 -143.52 -20.01 -33.08
DOCKED: MODEL 9
DOCKED: USER Run = 9
DOCKED: USER DPF = dock.dpf
DOCKED: USER
DOCKED: USER Estimated Free Energy of Binding = -6.63 kcal/mol [=(1)+(2)+(3)-(4)]
DOCKED: USER Estimated Inhibition Constant, Ki = 13.81 uM (micromolar) [Temperature = 298.15 K]
DOCKED: USER
DOCKED: USER (1) Final Intermolecular Energy = -8.72 kcal/mol
DOCKED: USER vdW + Hbond + desolv Energy = -7.98 kcal/mol
DOCKED: USER Electrostatic Energy = -0.74 kcal/mol
DOCKED: USER (2) Final Total Internal Energy = -1.12 kcal/mol
DOCKED: USER (3) Torsional Free Energy = +2.09 kcal/mol
DOCKED: USER (4) Unbound System's Energy [=(2)] = -1.12 kcal/mol
DOCKED: USER
DOCKED: USER
DOCKED: USER NEWDPF move sunitinib.pdbqt
DOCKED: USER NEWDPF about -0.111000 0.062000 -0.062000
DOCKED: USER NEWDPF tran0 -28.835909 -7.421769 -28.496967
DOCKED: USER NEWDPF quaternion0 0.711268 0.509969 -0.334294 0.349681
DOCKED: USER NEWDPF axisangle0 0.759197 0.544333 -0.356821 139.064366
DOCKED: USER NEWDPF quat0 0.759197 0.544333 -0.356821 139.064366
DOCKED: USER NEWDPF dihe0 82.41 169.00 -91.07 126.55 -143.52 -20.01 -33.08
DOCKED: USER keepresnum = 1
DOCKED: USER
DOCKED: REMARK 7 active torsions:
DOCKED: REMARK status: ('A' for Active; 'I' for Inactive)
DOCKED: REMARK 1 A between atoms: C_2 and C_22
DOCKED: REMARK 2 A between atoms: C_4 and C_9
DOCKED: REMARK I between atoms: C_22 and N_24
DOCKED: REMARK 3 A between atoms: N_24 and C_26
DOCKED: REMARK 4 A between atoms: C_26 and C_27
DOCKED: REMARK 5 A between atoms: C_27 and N_28
DOCKED: REMARK 6 A between atoms: N_28 and C_32
DOCKED: REMARK 7 A between atoms: N_28 and C_30
DOCKED: USER x y z vdW Elec q Type
DOCKED: USER _______ _______ _______ _____ _____ ______ ____
DOCKED: ROOT
DOCKED: ATOM 1 N UNK 0 -28.631 -6.914 -30.572 -0.16 -0.02 -0.359 N
DOCKED: ATOM 2 C UNK 0 -28.821 -8.633 -29.178 -0.30 -0.00 +0.062 A
DOCKED: ATOM 3 C UNK 0 -29.053 -7.437 -28.455 -0.24 +0.00 -0.018 A
DOCKED: ATOM 4 C UNK 0 -28.928 -6.419 -29.344 -0.28 +0.00 +0.040 A
DOCKED: ATOM 5 C UNK 0 -28.562 -8.280 -30.485 -0.43 +0.00 +0.022 A
DOCKED: ATOM 6 C UNK 0 -29.369 -7.331 -27.015 -0.30 -0.01 +0.052 C
DOCKED: ATOM 7 C UNK 0 -28.254 -9.102 -31.671 -0.50 -0.01 +0.069 C
DOCKED: ATOM 8 HN UNK 0 -28.485 -6.375 -31.415 +0.11 +0.02 +0.166 HD
DOCKED: ENDROOT
DOCKED: BRANCH 4 9
DOCKED: ATOM 9 C UNK 0 -29.043 -4.994 -29.232 -0.42 +0.00 +0.048 C
DOCKED: ATOM 10 C UNK 0 -28.306 -4.234 -28.419 -0.31 -0.00 +0.047 A
DOCKED: ATOM 11 C UNK 0 -27.250 -4.786 -27.508 -0.08 -0.03 +0.257 A
DOCKED: ATOM 12 C UNK 0 -28.353 -2.787 -28.238 -0.36 -0.00 +0.009 A
DOCKED: ATOM 13 O UNK 0 -26.929 -5.955 -27.387 -0.15 +0.04 -0.267 OA
DOCKED: ATOM 14 N UNK 0 -26.740 -3.662 -26.853 -0.16 +0.03 -0.322 N
DOCKED: ATOM 15 HN UNK 0 -26.001 -3.674 -26.158 +0.04 -0.03 +0.169 HD
DOCKED: ATOM 16 C UNK 0 -27.382 -2.493 -27.276 -0.39 -0.00 +0.046 A
DOCKED: ATOM 17 C UNK 0 -27.136 -1.204 -26.844 -0.38 +0.00 +0.033 A
DOCKED: ATOM 18 C UNK 0 -27.903 -0.183 -27.407 -0.45 -0.00 +0.044 A
DOCKED: ATOM 19 C UNK 0 -28.884 -0.469 -28.377 -0.42 -0.00 +0.117 A
DOCKED: ATOM 20 C UNK 0 -29.117 -1.781 -28.801 -0.26 +0.00 +0.057 A
DOCKED: ATOM 21 F UNK 0 -29.605 0.533 -28.900 -0.08 +0.00 -0.206 F
DOCKED: ENDBRANCH 4 9
DOCKED: BRANCH 2 22
DOCKED: ATOM 22 C UNK 0 -28.840 -9.981 -28.685 -0.20 -0.02 +0.254 C
DOCKED: ATOM 23 N UNK 0 -29.330 -10.171 -27.383 -0.11 +0.08 -0.355 N
DOCKED: ATOM 24 HN UNK 0 -29.759 -9.399 -26.886 -0.16 -0.06 +0.162 HD
DOCKED: ATOM 25 O UNK 0 -28.421 -10.949 -29.353 -0.17 +0.01 -0.268 OA
DOCKED: BRANCH 23 26
DOCKED: ATOM 26 C UNK 0 -29.386 -11.463 -26.735 -0.11 -0.04 +0.150 C
DOCKED: BRANCH 26 27
DOCKED: ATOM 27 C UNK 0 -28.692 -11.432 -25.382 -0.08 -0.10 +0.254 C
DOCKED: BRANCH 27 28
DOCKED: ATOM 28 N UNK 0 -27.327 -10.944 -25.524 -0.21 +0.05 -0.070 N
DOCKED: ATOM 29 HN UNK 0 -26.756 -11.366 -24.791 -0.44 -0.39 +0.279 HD
DOCKED: BRANCH 28 30
DOCKED: ATOM 30 C UNK 0 -26.772 -11.332 -26.822 -0.16 -0.10 +0.230 C
DOCKED: ATOM 31 C UNK 0 -25.974 -12.620 -26.715 -0.37 -0.02 +0.034 C
DOCKED: ENDBRANCH 28 30
DOCKED: BRANCH 28 32
DOCKED: ATOM 32 C UNK 0 -27.280 -9.489 -25.367 -0.17 -0.15 +0.230 C
DOCKED: ATOM 33 C UNK 0 -26.439 -8.845 -26.455 -0.27 -0.01 +0.034 C
DOCKED: ENDBRANCH 28 32
DOCKED: ENDBRANCH 27 28
DOCKED: ENDBRANCH 26 27
DOCKED: ENDBRANCH 23 26
DOCKED: ENDBRANCH 2 22
DOCKED: TORSDOF 7
DOCKED: TER
DOCKED: ENDMDL
________________________________________________________________________________
	BEGINNING GENETIC ALGORITHM DOCKING 10 of 10
Run: 10 Seed: 610933146 1809781024 [ Run 10 of 10 GA/GALS ]
Beginning LAMARCKIAN GENETIC ALGORITHM (LGA), with a maximum of 2500000 energy evaluations.
Final-Value: -10.867
	FINAL GENETIC ALGORITHM DOCKED STATE
	_______________________________________________
Detailed state: trans -28.356 -5.536 -27.797 quatxyzw -0.307288 0.035553 0.640855 0.702577 center -0.111 0.062 -0.062 ntor 7 122.4243 23.1207 40.9848 -131.7813 -1.1773 -147.4814 -28.9794
State:	-28.356 -5.536 -27.797 -0.432 0.050 0.901 90.732 122.42 23.12 40.98 -131.78 -1.18 -147.48 -28.98
DOCKED: MODEL 10
DOCKED: USER Run = 10
DOCKED: USER DPF = dock.dpf
DOCKED: USER
DOCKED: USER Estimated Free Energy of Binding = -6.68 kcal/mol [=(1)+(2)+(3)-(4)]
DOCKED: USER Estimated Inhibition Constant, Ki = 12.61 uM (micromolar) [Temperature = 298.15 K]
DOCKED: USER
DOCKED: USER (1) Final Intermolecular Energy = -8.77 kcal/mol
DOCKED: USER vdW + Hbond + desolv Energy = -8.69 kcal/mol
DOCKED: USER Electrostatic Energy = -0.08 kcal/mol
DOCKED: USER (2) Final Total Internal Energy = -2.09 kcal/mol
DOCKED: USER (3) Torsional Free Energy = +2.09 kcal/mol
DOCKED: USER (4) Unbound System's Energy [=(2)] = -2.09 kcal/mol
DOCKED: USER
DOCKED: USER
DOCKED: USER NEWDPF move sunitinib.pdbqt
DOCKED: USER NEWDPF about -0.111000 0.062000 -0.062000
DOCKED: USER NEWDPF tran0 -28.355628 -5.536312 -27.797482
DOCKED: USER NEWDPF quaternion0 -0.307288 0.035553 0.640855 0.702577
DOCKED: USER NEWDPF axisangle0 -0.431823 0.049961 0.900574 90.731711
DOCKED: USER NEWDPF quat0 -0.431823 0.049961 0.900574 90.731711
DOCKED: USER NEWDPF dihe0 122.42 23.12 40.98 -131.78 -1.18 -147.48 -28.98
DOCKED: USER keepresnum = 1
DOCKED: USER
DOCKED: REMARK 7 active torsions:
DOCKED: REMARK status: ('A' for Active; 'I' for Inactive)
DOCKED: REMARK 1 A between atoms: C_2 and C_22
DOCKED: REMARK 2 A between atoms: C_4 and C_9
DOCKED: REMARK I between atoms: C_22 and N_24
DOCKED: REMARK 3 A between atoms: N_24 and C_26
DOCKED: REMARK 4 A between atoms: C_26 and C_27
DOCKED: REMARK 5 A between atoms: C_27 and N_28
DOCKED: REMARK 6 A between atoms: N_28 and C_32
DOCKED: REMARK 7 A between atoms: N_28 and C_30
DOCKED: USER x y z vdW Elec q Type
DOCKED: USER _______ _______ _______ _____ _____ ______ ____
DOCKED: ROOT
DOCKED: ATOM 1 N UNK 0 -27.155 -6.670 -26.427 -0.08 +0.08 -0.359 N
DOCKED: ATOM 2 C UNK 0 -27.858 -4.614 -26.886 -0.28 -0.01 +0.062 A
DOCKED: ATOM 3 C UNK 0 -28.559 -5.526 -27.711 -0.31 +0.00 -0.018 A
DOCKED: ATOM 4 C UNK 0 -28.099 -6.763 -27.397 -0.26 -0.01 +0.040 A
DOCKED: ATOM 5 C UNK 0 -26.995 -5.348 -26.102 -0.27 -0.00 +0.022 A
DOCKED: ATOM 6 C UNK 0 -29.590 -5.185 -28.715 -0.35 +0.00 +0.052 C
DOCKED: ATOM 7 C UNK 0 -26.027 -4.933 -25.068 -0.37 -0.02 +0.069 C
DOCKED: ATOM 8 HN UNK 0 -26.649 -7.440 -26.009 +0.08 -0.05 +0.166 HD
DOCKED: ENDROOT
DOCKED: BRANCH 4 9
DOCKED: ATOM 9 C UNK 0 -28.408 -8.079 -27.875 -0.33 -0.01 +0.048 C
DOCKED: ATOM 10 C UNK 0 -28.217 -8.497 -29.127 -0.33 -0.00 +0.047 A
DOCKED: ATOM 11 C UNK 0 -27.645 -7.627 -30.208 -0.29 -0.00 +0.257 A
DOCKED: ATOM 12 C UNK 0 -28.500 -9.809 -29.702 -0.33 -0.00 +0.009 A
DOCKED: ATOM 13 O UNK 0 -27.291 -6.467 -30.098 -0.31 -0.00 -0.267 OA
DOCKED: ATOM 14 N UNK 0 -27.621 -8.451 -31.336 -0.16 +0.05 -0.322 N
DOCKED: ATOM 15 HN UNK 0 -27.289 -8.178 -32.254 -0.24 -0.08 +0.169 HD
DOCKED: ATOM 16 C UNK 0 -28.119 -9.726 -31.044 -0.46 -0.00 +0.046 A
DOCKED: ATOM 17 C UNK 0 -28.243 -10.791 -31.914 -0.47 -0.01 +0.033 A
DOCKED: ATOM 18 C UNK 0 -28.771 -11.978 -31.402 -0.29 -0.01 +0.044 A
DOCKED: ATOM 19 C UNK 0 -29.157 -12.072 -30.051 -0.14 -0.01 +0.117 A
DOCKED: ATOM 20 C UNK 0 -29.023 -10.980 -29.187 -0.21 -0.00 +0.057 A
DOCKED: ATOM 21 F UNK 0 -29.660 -13.224 -29.589 +0.01 +0.02 -0.206 F
DOCKED: ENDBRANCH 4 9
DOCKED: BRANCH 2 22
DOCKED: ATOM 22 C UNK 0 -27.986 -3.184 -26.839 -0.27 -0.01 +0.254 C
DOCKED: ATOM 23 N UNK 0 -26.849 -2.437 -27.181 -0.17 +0.00 -0.355 N
DOCKED: ATOM 24 HN UNK 0 -26.033 -2.902 -27.560 +0.09 -0.00 +0.162 HD
DOCKED: ATOM 25 O UNK 0 -29.039 -2.614 -26.486 -0.25 +0.01 -0.268 OA
DOCKED: BRANCH 23 26
DOCKED: ATOM 26 C UNK 0 -26.810 -0.991 -27.155 -0.27 +0.00 +0.150 C
DOCKED: BRANCH 26 27
DOCKED: ATOM 27 C UNK 0 -27.200 -0.404 -28.504 -0.39 -0.01 +0.254 C
DOCKED: BRANCH 27 28
DOCKED: ATOM 28 N UNK 0 -28.407 -1.047 -29.006 -0.42 +0.00 -0.070 N
DOCKED: ATOM 29 HN UNK 0 -28.531 -1.931 -28.510 +0.21 -0.00 +0.279 HD
DOCKED: BRANCH 28 30
DOCKED: ATOM 30 C UNK 0 -29.581 -0.209 -28.757 -0.42 +0.00 +0.230 C
DOCKED: ATOM 31 C UNK 0 -29.697 0.151 -27.285 -0.44 +0.01 +0.034 C
DOCKED: ENDBRANCH 28 30
DOCKED: BRANCH 28 32
DOCKED: ATOM 32 C UNK 0 -28.282 -1.334 -30.436 -0.41 -0.01 +0.230 C
DOCKED: ATOM 33 C UNK 0 -27.475 -2.599 -30.675 -0.56 -0.00 +0.034 C
DOCKED: ENDBRANCH 28 32
DOCKED: ENDBRANCH 27 28
DOCKED: ENDBRANCH 26 27
DOCKED: ENDBRANCH 23 26
DOCKED: ENDBRANCH 2 22
DOCKED: TORSDOF 7
DOCKED: TER
DOCKED: ENDMDL
________________________________________________________________________________
DPF> analysis # perform a ranked cluster analysis
		CLUSTER ANALYSIS OF CONFORMATIONS
		_________________________________
Number of conformations = 10
RMSD cluster analysis will be performed using the ligand atoms only (33 / 33 total atoms).
Outputting structurally similar clusters, ranked in order of increasing energy.
________________________________________________________________________________
Number of distinct conformational clusters found = 4, out of 10 runs,
Using an rmsd-tolerance of 2.0 A
	CLUSTERING HISTOGRAM
	____________________
________________________________________________________________________________
| | | | |
Clus | Lowest | Run | Mean | Num | Histogram
-ter | Binding | | Binding | in |
Rank | Energy | | Energy | Clus| 5 10 15 20 25 30 35
_____|___________|_____|___________|_____|____:____|____:____|____:____|____:___
1 | -6.84 | 8 | -6.19 | 5 |#####
2 | -6.68 | 10 | -6.20 | 3 |###
3 | -6.20 | 5 | -6.20 | 1 |#
4 | -5.11 | 2 | -5.11 | 1 |#
_____|___________|_____|___________|_____|______________________________________
Number of multi-member conformational clusters found = 2, out of 10 runs.
	RMSD TABLE
	__________
_____________________________________________________________________
| | | | | |
Rank | Sub- | Run | Binding | Cluster | Reference | Grep
| Rank | | Energy | RMSD | RMSD | Pattern
_____|______|______|___________|_________|_________________|___________
1 1 8 -6.84 0.00 37.06 RANKING
1 2 9 -6.63 0.35 37.14 RANKING
1 3 3 -6.03 1.84 36.54 RANKING
1 4 6 -5.75 0.78 37.21 RANKING
1 5 1 -5.71 0.98 37.49 RANKING
2 1 10 -6.68 0.00 37.69 RANKING
2 2 7 -6.21 1.93 37.65 RANKING
2 3 4 -5.70 1.84 38.35 RANKING
3 1 5 -6.20 0.00 38.74 RANKING
4 1 2 -5.11 0.00 36.77 RANKING
_______________________________________________________________________
	INFORMATION ENTROPY ANALYSIS FOR THIS CLUSTERING
	________________________________________________
Information entropy for this clustering = 0.51 (rmstol = 2.00 Angstrom)
_______________________________________________________________________
	STATISTICAL MECHANICAL ANALYSIS
	_______________________________
Partition function, Q = 10.10 at Temperature, T = 298.15 K
Free energy, A ~ -1370.32 kcal/mol at Temperature, T = 298.15 K
Internal energy, U = -6.09 kcal/mol at Temperature, T = 298.15 K
Entropy, S = 4.58 kcal/mol/K at Temperature, T = 298.15 K
_______________________________________________________________________
	LOWEST ENERGY DOCKED CONFORMATION from EACH CLUSTER
	___________________________________________________
Keeping original residue number (specified in the input PDBQ file) for outputting.
MODEL 8
USER Run = 8
USER Cluster Rank = 1
USER Number of conformations in this cluster = 5
USER
USER RMSD from reference structure = 37.065 A
USER
USER Estimated Free Energy of Binding = -6.84 kcal/mol [=(1)+(2)+(3)-(4)]
USER Estimated Inhibition Constant, Ki = 9.68 uM (micromolar) [Temperature = 298.15 K]
USER
USER (1) Final Intermolecular Energy = -8.93 kcal/mol
USER vdW + Hbond + desolv Energy = -8.14 kcal/mol
USER Electrostatic Energy = -0.79 kcal/mol
USER (2) Final Total Internal Energy = -1.04 kcal/mol
USER (3) Torsional Free Energy = +2.09 kcal/mol
USER (4) Unbound System's Energy [=(2)] = -1.04 kcal/mol
USER
USER
USER
USER DPF = dock.dpf
USER NEWDPF move	sunitinib.pdbqt
USER NEWDPF about	-0.111000 0.062000 -0.062000
USER NEWDPF tran0	-64.6048
USER NEWDPF axisangle0	0.765575 0.550062 -0.333657 141.475360
USER NEWDPF quaternion0	0.722716 0.519269 -0.314978 0.329894
USER NEWDPF dihe0	43.18 -5.85 -105.32 119.49 -157.62 -22.57 -31.42
USER
USER x y z vdW Elec q RMS
ATOM 1 N UNK 0 -28.470 -6.925 -30.454 -0.17 -0.02 -0.359 37.065
ATOM 2 C UNK 0 -28.744 -8.630 -29.057 -0.30 -0.00 +0.062 37.065
ATOM 3 C UNK 0 -29.021 -7.427 -28.362 -0.28 +0.00 -0.018 37.065
ATOM 4 C UNK 0 -28.843 -6.418 -29.252 -0.32 +0.00 +0.040 37.065
ATOM 5 C UNK 0 -28.405 -8.290 -30.349 -0.43 +0.00 +0.022 37.065
ATOM 6 C UNK 0 -29.427 -7.307 -26.946 -0.29 -0.01 +0.052 37.065
ATOM 7 C UNK 0 -28.023 -9.123 -31.506 -0.49 -0.01 +0.069 37.065
ATOM 8 HN UNK 0 -28.273 -6.394 -31.292 +0.12 +0.02 +0.166 37.065
ATOM 9 C UNK 0 -28.966 -4.992 -29.162 -0.42 +0.00 +0.048 37.065
ATOM 10 C UNK 0 -28.259 -4.220 -28.335 -0.31 -0.00 +0.047 37.065
ATOM 11 C UNK 0 -27.231 -4.756 -27.383 -0.11 -0.03 +0.257 37.065
ATOM 12 C UNK 0 -28.316 -2.770 -28.174 -0.36 -0.00 +0.009 37.065
ATOM 13 O UNK 0 -26.911 -5.922 -27.237 -0.16 +0.04 -0.267 37.065
ATOM 14 N UNK 0 -26.747 -3.622 -26.725 -0.17 +0.03 -0.322 37.065
ATOM 15 HN UNK 0 -26.032 -3.622 -26.007 +0.04 -0.03 +0.169 37.065
ATOM 16 C UNK 0 -27.378 -2.461 -27.185 -0.39 -0.00 +0.046 37.065
ATOM 17 C UNK 0 -27.151 -1.166 -26.761 -0.35 +0.00 +0.033 37.065
ATOM 18 C UNK 0 -27.902 -0.154 -27.362 -0.43 -0.00 +0.044 37.065
ATOM 19 C UNK 0 -28.850 -0.456 -28.359 -0.42 -0.00 +0.117 37.065
ATOM 20 C UNK 0 -29.064 -1.774 -28.774 -0.30 +0.00 +0.057 37.065
ATOM 21 F UNK 0 -29.556 0.536 -28.919 -0.07 +0.00 -0.206 37.065
ATOM 22 C UNK 0 -28.792 -9.973 -28.552 -0.20 -0.02 +0.254 37.065
ATOM 23 N UNK 0 -29.311 -10.144 -27.259 -0.10 +0.09 -0.355 37.065
ATOM 24 HN UNK 0 -29.738 -9.361 -26.778 -0.18 -0.06 +0.162 37.065
ATOM 25 O UNK 0 -28.374 -10.953 -29.203 -0.16 +0.01 -0.268 37.065
ATOM 26 C UNK 0 -29.399 -11.429 -26.601 -0.11 -0.04 +0.150 37.065
ATOM 27 C UNK 0 -28.452 -11.505 -25.411 -0.09 -0.11 +0.254 37.065
ATOM 28 N UNK 0 -27.072 -11.352 -25.852 -0.22 +0.05 -0.070 37.065
ATOM 29 HN UNK 0 -26.457 -11.653 -25.095 -0.45 -0.44 +0.279 37.065
ATOM 30 C UNK 0 -26.807 -12.191 -27.022 -0.21 -0.08 +0.230 37.065
ATOM 31 C UNK 0 -25.498 -12.947 -26.871 -0.43 -0.02 +0.034 37.065
ATOM 32 C UNK 0 -26.779 -9.950 -26.155 -0.13 -0.14 +0.230 37.065
ATOM 33 C UNK 0 -27.181 -9.043 -25.005 -0.25 -0.02 +0.034 37.065
TER
ENDMDL
MODEL 10
USER Run = 10
USER Cluster Rank = 2
USER Number of conformations in this cluster = 3
USER
USER RMSD from reference structure = 37.691 A
USER
USER Estimated Free Energy of Binding = -6.68 kcal/mol [=(1)+(2)+(3)-(4)]
USER Estimated Inhibition Constant, Ki = 12.61 uM (micromolar) [Temperature = 298.15 K]
USER
USER (1) Final Intermolecular Energy = -8.77 kcal/mol
USER vdW + Hbond + desolv Energy = -8.69 kcal/mol
USER Electrostatic Energy = -0.08 kcal/mol
USER (2) Final Total Internal Energy = -2.09 kcal/mol
USER (3) Torsional Free Energy = +2.09 kcal/mol
USER (4) Unbound System's Energy [=(2)] = -2.09 kcal/mol
USER
USER
USER
USER DPF = dock.dpf
USER NEWDPF move	sunitinib.pdbqt
USER NEWDPF about	-0.111000 0.062000 -0.062000
USER NEWDPF tran0	-61.6894
USER NEWDPF axisangle0	-0.431823 0.049961 0.900574 90.731711
USER NEWDPF quaternion0	-0.307288 0.035553 0.640855 0.702577
USER NEWDPF dihe0	122.42 23.12 40.98 -131.78 -1.18 -147.48 -28.98
USER
USER x y z vdW Elec q RMS
ATOM 1 N UNK 0 -27.155 -6.670 -26.427 -0.08 +0.08 -0.359 37.691
ATOM 2 C UNK 0 -27.858 -4.614 -26.886 -0.28 -0.01 +0.062 37.691
ATOM 3 C UNK 0 -28.559 -5.526 -27.711 -0.31 +0.00 -0.018 37.691
ATOM 4 C UNK 0 -28.099 -6.763 -27.397 -0.26 -0.01 +0.040 37.691
ATOM 5 C UNK 0 -26.995 -5.348 -26.102 -0.27 -0.00 +0.022 37.691
ATOM 6 C UNK 0 -29.590 -5.185 -28.715 -0.35 +0.00 +0.052 37.691
ATOM 7 C UNK 0 -26.027 -4.933 -25.068 -0.37 -0.02 +0.069 37.691
ATOM 8 HN UNK 0 -26.649 -7.440 -26.009 +0.08 -0.05 +0.166 37.691
ATOM 9 C UNK 0 -28.408 -8.079 -27.875 -0.33 -0.01 +0.048 37.691
ATOM 10 C UNK 0 -28.217 -8.497 -29.127 -0.33 -0.00 +0.047 37.691
ATOM 11 C UNK 0 -27.645 -7.627 -30.208 -0.29 -0.00 +0.257 37.691
ATOM 12 C UNK 0 -28.500 -9.809 -29.702 -0.33 -0.00 +0.009 37.691
ATOM 13 O UNK 0 -27.291 -6.467 -30.098 -0.31 -0.00 -0.267 37.691
ATOM 14 N UNK 0 -27.621 -8.451 -31.336 -0.16 +0.05 -0.322 37.691
ATOM 15 HN UNK 0 -27.289 -8.178 -32.254 -0.24 -0.08 +0.169 37.691
ATOM 16 C UNK 0 -28.119 -9.726 -31.044 -0.46 -0.00 +0.046 37.691
ATOM 17 C UNK 0 -28.243 -10.791 -31.914 -0.47 -0.01 +0.033 37.691
ATOM 18 C UNK 0 -28.771 -11.978 -31.402 -0.29 -0.01 +0.044 37.691
ATOM 19 C UNK 0 -29.157 -12.072 -30.051 -0.14 -0.01 +0.117 37.691
ATOM 20 C UNK 0 -29.023 -10.980 -29.187 -0.21 -0.00 +0.057 37.691
ATOM 21 F UNK 0 -29.660 -13.224 -29.589 +0.01 +0.02 -0.206 37.691
ATOM 22 C UNK 0 -27.986 -3.184 -26.839 -0.27 -0.01 +0.254 37.691
ATOM 23 N UNK 0 -26.849 -2.437 -27.181 -0.17 +0.00 -0.355 37.691
ATOM 24 HN UNK 0 -26.033 -2.902 -27.560 +0.09 -0.00 +0.162 37.691
ATOM 25 O UNK 0 -29.039 -2.614 -26.486 -0.25 +0.01 -0.268 37.691
ATOM 26 C UNK 0 -26.810 -0.991 -27.155 -0.27 +0.00 +0.150 37.691
ATOM 27 C UNK 0 -27.200 -0.404 -28.504 -0.39 -0.01 +0.254 37.691
ATOM 28 N UNK 0 -28.407 -1.047 -29.006 -0.42 +0.00 -0.070 37.691
ATOM 29 HN UNK 0 -28.531 -1.931 -28.510 +0.21 -0.00 +0.279 37.691
ATOM 30 C UNK 0 -29.581 -0.209 -28.757 -0.42 +0.00 +0.230 37.691
ATOM 31 C UNK 0 -29.697 0.151 -27.285 -0.44 +0.01 +0.034 37.691
ATOM 32 C UNK 0 -28.282 -1.334 -30.436 -0.41 -0.01 +0.230 37.691
ATOM 33 C UNK 0 -27.475 -2.599 -30.675 -0.56 -0.00 +0.034 37.691
TER
ENDMDL
MODEL 5
USER Run = 5
USER Cluster Rank = 3
USER Number of conformations in this cluster = 1
USER
USER RMSD from reference structure = 38.742 A
USER
USER Estimated Free Energy of Binding = -6.20 kcal/mol [=(1)+(2)+(3)-(4)]
USER Estimated Inhibition Constant, Ki = 28.69 uM (micromolar) [Temperature = 298.15 K]
USER
USER (1) Final Intermolecular Energy = -8.28 kcal/mol
USER vdW + Hbond + desolv Energy = -8.33 kcal/mol
USER Electrostatic Energy = +0.04 kcal/mol
USER (2) Final Total Internal Energy = -1.83 kcal/mol
USER (3) Torsional Free Energy = +2.09 kcal/mol
USER (4) Unbound System's Energy [=(2)] = -1.83 kcal/mol
USER
USER
USER
USER DPF = dock.dpf
USER NEWDPF move	sunitinib.pdbqt
USER NEWDPF about	-0.111000 0.062000 -0.062000
USER NEWDPF tran0	-64.2955
USER NEWDPF axisangle0	0.617209 -0.283600 -0.733911 -99.669645
USER NEWDPF quaternion0	0.471663 -0.216724 -0.560846 -0.644993
USER NEWDPF dihe0	24.74 71.87 -3.34 -81.14 33.17 -32.09 131.13
USER
USER x y z vdW Elec q RMS
ATOM 1 N UNK 0 -27.553 -7.172 -28.769 -0.14 +0.02 -0.359 38.742
ATOM 2 C UNK 0 -27.825 -5.068 -29.428 -0.24 -0.00 +0.062 38.742
ATOM 3 C UNK 0 -28.064 -5.922 -30.532 -0.47 -0.00 -0.018 38.742
ATOM 4 C UNK 0 -27.888 -7.191 -30.084 -0.44 -0.00 +0.040 38.742
ATOM 5 C UNK 0 -27.511 -5.868 -28.350 -0.27 -0.00 +0.022 38.742
ATOM 6 C UNK 0 -28.433 -5.502 -31.900 -0.59 +0.01 +0.052 38.742
ATOM 7 C UNK 0 -27.171 -5.530 -26.954 -0.26 -0.01 +0.069 38.742
ATOM 8 HN UNK 0 -27.366 -7.978 -28.187 +0.09 -0.01 +0.166 38.742
ATOM 9 C UNK 0 -27.983 -8.478 -30.708 -0.53 -0.00 +0.048 38.742
ATOM 10 C UNK 0 -28.560 -9.548 -30.159 -0.36 -0.00 +0.047 38.742
ATOM 11 C UNK 0 -29.192 -9.536 -28.798 -0.15 -0.01 +0.257 38.742
ATOM 12 C UNK 0 -28.703 -10.890 -30.715 -0.36 -0.00 +0.009 38.742
ATOM 13 O UNK 0 -29.263 -8.589 -28.036 -0.24 +0.02 -0.267 38.742
ATOM 14 N UNK 0 -29.663 -10.841 -28.627 -0.12 +0.03 -0.322 38.742
ATOM 15 HN UNK 0 -30.150 -11.185 -27.806 +0.03 -0.03 +0.169 38.742
ATOM 16 C UNK 0 -29.379 -11.634 -29.744 -0.18 -0.00 +0.046 38.742
ATOM 17 C UNK 0 -29.696 -12.966 -29.922 -0.09 -0.00 +0.033 38.742
ATOM 18 C UNK 0 -29.311 -13.561 -31.125 -0.10 -0.00 +0.044 38.742
ATOM 19 C UNK 0 -28.629 -12.821 -32.110 -0.20 -0.03 +0.117 38.742
ATOM 20 C UNK 0 -28.319 -11.471 -31.909 -0.37 -0.01 +0.057 38.742
ATOM 21 F UNK 0 -28.273 -13.418 -33.255 -0.01 +0.08 -0.206 38.742
ATOM 22 C UNK 0 -27.886 -3.634 -29.389 -0.22 -0.00 +0.254 38.742
ATOM 23 N UNK 0 -28.177 -2.982 -30.598 -0.12 +0.00 -0.355 38.742
ATOM 24 HN UNK 0 -28.451 -3.522 -31.411 +0.15 +0.01 +0.162 38.742
ATOM 25 O UNK 0 -27.666 -2.978 -28.350 -0.24 +0.01 -0.268 38.742
ATOM 26 C UNK 0 -28.245 -1.543 -30.729 -0.41 -0.01 +0.150 38.742
ATOM 27 C UNK 0 -29.258 -0.949 -29.761 -0.41 -0.00 +0.254 38.742
ATOM 28 N UNK 0 -28.587 -0.453 -28.567 -0.44 +0.00 -0.070 38.742
ATOM 29 HN UNK 0 -28.147 -1.243 -28.093 +0.21 -0.01 +0.279 38.742
ATOM 30 C UNK 0 -27.544 0.510 -28.922 -0.39 -0.03 +0.230 38.742
ATOM 31 C UNK 0 -26.436 0.530 -27.882 -0.52 -0.00 +0.034 38.742
ATOM 32 C UNK 0 -29.550 0.158 -27.649 -0.38 +0.03 +0.230 38.742
ATOM 33 C UNK 0 -29.402 -0.402 -26.245 -0.55 +0.01 +0.034 38.742
TER
ENDMDL
MODEL 2
USER Run = 2
USER Cluster Rank = 4
USER Number of conformations in this cluster = 1
USER
USER RMSD from reference structure = 36.769 A
USER
USER Estimated Free Energy of Binding = -5.11 kcal/mol [=(1)+(2)+(3)-(4)]
USER Estimated Inhibition Constant, Ki = 180.32 uM (micromolar) [Temperature = 298.15 K]
USER
USER (1) Final Intermolecular Energy = -7.20 kcal/mol
USER vdW + Hbond + desolv Energy = -6.82 kcal/mol
USER Electrostatic Energy = -0.37 kcal/mol
USER (2) Final Total Internal Energy = -1.87 kcal/mol
USER (3) Torsional Free Energy = +2.09 kcal/mol
USER (4) Unbound System's Energy [=(2)] = -1.87 kcal/mol
USER
USER
USER
USER DPF = dock.dpf
USER NEWDPF move	sunitinib.pdbqt
USER NEWDPF about	-0.111000 0.062000 -0.062000
USER NEWDPF tran0	-62.8808
USER NEWDPF axisangle0	-0.788310 -0.314608 0.528762 -127.466095
USER NEWDPF quaternion0	-0.706910 -0.282122 0.474163 -0.442554
USER NEWDPF dihe0	172.20 99.55 69.57 143.28 179.92 -77.68 -149.16
USER
USER x y z vdW Elec q RMS
ATOM 1 N UNK 0 -28.269 -7.970 -29.097 -0.14 +0.01 -0.359 36.769
ATOM 2 C UNK 0 -28.195 -9.415 -27.412 -0.24 -0.01 +0.062 36.769
ATOM 3 C UNK 0 -27.779 -8.147 -26.939 -0.27 +0.00 -0.018 36.769
ATOM 4 C UNK 0 -27.841 -7.300 -27.998 -0.30 -0.00 +0.040 36.769
ATOM 5 C UNK 0 -28.492 -9.277 -28.751 -0.30 -0.00 +0.022 36.769
ATOM 6 C UNK 0 -27.362 -7.821 -25.558 -0.26 -0.02 +0.052 36.769
ATOM 7 C UNK 0 -28.969 -10.256 -29.748 -0.29 -0.00 +0.069 36.769
ATOM 8 HN UNK 0 -28.405 -7.579 -30.021 +0.11 +0.00 +0.166 36.769
ATOM 9 C UNK 0 -27.551 -5.906 -28.162 -0.32 -0.00 +0.048 36.769
ATOM 10 C UNK 0 -28.123 -4.924 -27.463 -0.28 -0.00 +0.047 36.769
ATOM 11 C UNK 0 -29.157 -5.162 -26.402 -0.18 -0.03 +0.257 36.769
ATOM 12 C UNK 0 -27.894 -3.486 -27.561 -0.36 -0.00 +0.009 36.769
ATOM 13 O UNK 0 -29.601 -6.238 -26.045 -0.24 +0.04 -0.267 36.769
ATOM 14 N UNK 0 -29.477 -3.882 -25.940 -0.10 +0.04 -0.322 36.769
ATOM 15 HN UNK 0 -30.151 -3.674 -25.212 +0.05 -0.03 +0.169 36.769
ATOM 16 C UNK 0 -28.741 -2.901 -26.614 -0.28 -0.00 +0.046 36.769
ATOM 17 C UNK 0 -28.798 -1.535 -26.418 -0.33 +0.00 +0.033 36.769
ATOM 18 C UNK 0 -27.969 -0.739 -27.210 -0.45 -0.00 +0.044 36.769
ATOM 19 C UNK 0 -27.112 -1.318 -28.166 -0.38 -0.00 +0.117 36.769
ATOM 20 C UNK 0 -27.069 -2.705 -28.348 -0.20 -0.00 +0.057 36.769
ATOM 21 F UNK 0 -26.327 -0.529 -28.911 -0.13 -0.01 -0.206 36.769
ATOM 22 C UNK 0 -28.303 -10.642 -26.675 -0.14 -0.08 +0.254 36.769
ATOM 23 N UNK 0 -27.208 -10.995 -25.871 -0.12 +0.25 -0.355 36.769
ATOM 24 HN UNK 0 -26.448 -10.339 -25.736 -0.43 -0.19 +0.162 36.769
ATOM 25 O UNK 0 -29.301 -11.389 -26.752 -0.08 +0.07 -0.268 36.769
ATOM 26 C UNK 0 -27.152 -12.212 -25.091 -0.08 -0.12 +0.150 36.769
ATOM 27 C UNK 0 -26.541 -13.352 -25.893 -0.16 -0.13 +0.254 36.769
ATOM 28 N UNK 0 -26.977 -13.285 -27.281 -0.18 +0.02 -0.070 36.769
ATOM 29 HN UNK 0 -27.457 -12.396 -27.426 +0.10 -0.07 +0.279 36.769
ATOM 30 C UNK 0 -25.829 -13.343 -28.187 -0.19 -0.05 +0.230 36.769
ATOM 31 C UNK 0 -24.520 -13.331 -27.417 -0.55 -0.02 +0.034 36.769
ATOM 32 C UNK 0 -27.915 -14.370 -27.580 -0.03 -0.04 +0.230 36.769
ATOM 33 C UNK 0 -28.796 -14.022 -28.768 -0.06 -0.00 +0.034 36.769
TER
ENDMDL
AVSFLD: # AVS field file
AVSFLD: #
AVSFLD: # Created by AutoDock
AVSFLD: #
AVSFLD: ndim=2 # number of dimensions in the field
AVSFLD: nspace=1 # number of physical coordinates
AVSFLD: veclen=7 # vector size
AVSFLD: dim1=33 # atoms
AVSFLD: dim2=4 # conformations
AVSFLD: data=Real # data type (byte,integer,Real,double)
AVSFLD: field=uniform # field coordinate layout
AVSFLD: label= x y z vdW Elec q RMS
AVSFLD: variable 1 file = dock.dlg.pdb filetype = ascii offset = 5 stride = 12
AVSFLD: variable 2 file = dock.dlg.pdb filetype = ascii offset = 6 stride = 12
AVSFLD: variable 3 file = dock.dlg.pdb filetype = ascii offset = 7 stride = 12
AVSFLD: variable 4 file = dock.dlg.pdb filetype = ascii offset = 8 stride = 12
AVSFLD: variable 5 file = dock.dlg.pdb filetype = ascii offset = 9 stride = 12
AVSFLD: variable 6 file = dock.dlg.pdb filetype = ascii offset = 10 stride = 12
AVSFLD: variable 7 file = dock.dlg.pdb filetype = ascii offset = 11 stride = 12
AVSFLD: # end of file
>>> Closing the docking parameter file (DPF)...
This docking finished at:			4:59 36" p.m., 03/11/2025
________________________________________________________________________________
C:\Users\Ananth\Desktop\DOCK\autodock4.exe: Successful Completion on "STARK"
Real= 5m 31.69s, CPU= 5m 27.00s, System= 0.94s
________________________________________________________________________________
